# Supplementary material for: Data- and expert-driven rule induction and filtering framework for functional interpretation and description of gene sets
Source: J Biomed Semantics. 2017 Jun 26;8:23. doi: 10.1186/s13326-017-0129-x (PMC5483958; doi:10.1186/s13326-017-0129-x)
Supplement: Supplementary file 1 — Analyzed gene set and reference gene set. This excel file includes 26 genes that compose described gene group G 1 and 135 genes from reference gene group G 2 analyzed in this study. The lists of genes were derived from Finak et al. [48]. (XLSX 33 kb) [file 13326_2017_129_MOESM1_ESM.xlsx]

## Sheet: Described Gene Set (G1)
AK055101
SPP1
RAI2
SLC40A1
CXCL14
OGN
ADRA2A
FRZB
ITGBL1
C21orf34
HOXA10
F2RL2
CD48
PLEK
CD247
GIMAP5
CD52
CD8A
TRBV5-4
GZMA
RUNX3
VGLL1
HRASLS
LCP1
SNTG2
ADM

## Sheet: Reference Gene Set (G2)
ACAA2
ACTG2
AMD1
AQP9
AR
AREG
ASPM
ATG5
AZIN1
A_23_P366468
A_24_P6918261
A_24_P936252
A_32_P13533
A_32_P18475
B3GNT5
BCAN
BXDC1
C1orf31
C1orf38
C6orf117
C6orf168
C6orf173
C6orf203
CALB2
CAPS
CCL13
CD2
CD3D
CDCA7
CENPF
CHEK1
CHML
CLEC4E
CLIP4
COTL1
CRY1
CTSL2
CXCL1
CYBB
E2F8
ECT2
EDN1
ESR1
FAM54A
FAM83D
FGF18
GALNT3
GBP5
GJD4
GK
GPR110
GPR56
GRB14
GREB1
GTF3C6
GZMB
HCST
HIST1H1C
HLA-A
HLA-F
HSPC159
HTATIP2
IL10RA
IL4I1
IL8
IQGAP3
ITGB8
KCNK5
KIF18B
KLF8
KRT23
KYNU
LACTB2
LAP3
LCN2
LRRCC1
MEI1
MMP1
MMP12
MMP7
MS4A4A
MYBL1
NCAPG
NCF2
NDC80
OIP5
ORMDL1
OXR1
PDCD7
PERP
PIP
PLA2G7
PRND
PSCD3
PSMD1
RCAN1
RDH10
RIOK3
RIPK4
ROPN1
RP11-11C5.2
RPL10
S100A7
S100A8
S100A9
S100P
SCEL
SCGB2A2
SCRG1
SGOL1
SHC4
SLAIN1
SLC30A5
SOAT1
SORCS2
SPNS2
SQLE
SRPK1
STK24
STK38L
SUSD3
SYTL1
TACSTD1
TCEA3
TFEC
TFF1
TFF3
TLN2
TRA@
UBE2C
UGCGL1
WISP2
XCL1
ZHX2
ZNF165
