# Supplementary material for: Data- and expert-driven rule induction and filtering framework for functional interpretation and description of gene sets
Source: J Biomed Semantics. 2017 Jun 26;8:23. doi: 10.1186/s13326-017-0129-x (PMC5483958; doi:10.1186/s13326-017-0129-x)
Supplement: Supplementary file 2 — List of 57 GO terms related to hallmarks of cancer. This excel file includes a list of 57 GO terms related to the hallmarks of cancer from Knijnenburg et al. [50], which were used as a base to define the expert terms used in the analysis. (XLSX 29 kb) [file 13326_2017_129_MOESM2_ESM.xlsx]

## Sheet: Arkusz1
Sustaining proliferative signaling	GO:0008283	cell proliferation
	GO:0016049	cell growth
	GO:0007049	cell cycle
	GO:0051301	cell division
	GO:0008284	positive regulation of cell proliferation
	GO:0030307	positive regulation of cell growth
	GO:0045787	positive regulation of cell cycle
	GO:0051781	positive regulation of cell division
Evading growth suppressors	GO:0009968	negative regulation of signal transduction
	GO:0008285	negative regulation of cell proliferation
	GO:0030308	negative regulation of cell growth
	GO:0045786	negative regulation of cell cycle
	GO:0051782	negative regulation of cell division
Resisting cell death	GO:0012501	programmed cell death
	GO:0043067	regulation of programmed cell death
Replicative immortality	GO:0090398	cellular senescence
	GO:0032200	telomere organization
	GO:0000723	telomere maintenance
	GO:0032204	regulation of telomere maintenance
	GO:0001302	replicative cell aging
	GO:1900062	regulation of replicative cell aging
	GO:2000772	regulation of cellular senescence
Sustained angiogenesis	GO:0001525	angiogenesis
	GO:0045765	regulation of angiogenesis
	GO:0001570	vasculogenesis
	GO:2001212	regulation of vasculogenesis
	GO:0008015	blood circulation
Tissue invasion and metastasis	GO:0007155	cell adhesion
	GO:0001837	epithelial-to-mesenchymal transition
	GO:0016477	cell migration
	GO:0030155	regulation of cell adhesion
	GO:0030030	cell projection organization
	GO:0030036	actin cytoskeleton organization
	GO:0030030	cell projection organization
	GO:0034330	cell junction organization
	GO:0042330	taxis
	GO:0007163	establishment or maintenance of cell polarity
Genome instability	GO:0006281	DNA repair
	GO:0031570	DNA integrity checkpoint
	GO:0045005	maintenance of fidelity involved in DNA-dependent DNA replication
	GO:0006282	regulation of DNA repair
Tumor-promoting inflammation	GO:0006954	inflammatory response
	GO:0002367	cytokine production involved in immune response
	GO:0002718	regulation of cytokine production involved in immune response
	GO:0042060	wound healing
	GO:0061041	regulation of wound healing
	GO:0050727	regulation of inflammatory response
	GO:0042533	tumor necrosis factor biosynthetic process
Reprogramming energy metabolism	GO:0006006	glucose metabolic process
	GO:0046323	glucose import
	GO:0006096	glycolysis
	GO:0071456	cellular response to hypoxia
Evading immune destruction	GO:0006955	immune response
	GO:0002418	immune response to tumor cells
	GO:0002837	regulation of immune response to tumor cells
	GO:0020012	evasion or tolerance of host immune response
	GO:0006897	endocytosis
