# Supplementary material for: Data- and expert-driven rule induction and filtering framework for functional interpretation and description of gene sets
Source: J Biomed Semantics. 2017 Jun 26;8:23. doi: 10.1186/s13326-017-0129-x (PMC5483958; doi:10.1186/s13326-017-0129-x)
Supplement: Supplementary file 3 — Rule network sets that were generated as a result of this analysis. This excel file includes rule network sets that were generated as a result of this analysis. Each tab of the Excel file represents different rule set: set S01 represents results for the RuleGO method without filtering procedure applied, set S02 is a standard method with applied filtering, set S03 applies filtering using UTA approach, and set S04 proposes a new approach that allows the user to control the process of logical rule generation by providing a set of seed terms. For the set S04, we provide six rule sets obtained with different sets of quality assessment and filtering parameters as presented in Table 2. Each row represents a single rule, and GO terms from the expert set (seed terms) are denoted with star (*). Also for sets S02, S03, and S04 seed terms are marked with bold font. For each rule, we also provide the number of genes supported and recognized by the rule, its precision, coverage, value of the QCompound measure, p-value, and the list of genes supported by that rule. (XLSX 257 kb) [file 13326_2017_129_MOESM3_ESM.xlsx]

## Sheet: SET 01
Id	GO terms	Supp(Analyzed Set Length)	Rec(Reference Set Length)	Precision	Coverage	QCompound	P-value	Gene symbols
1	GO:0007165, signal transduction //GO:0031326, regulation of cellular biosynthetic process //GO:0031325, positive regulation of cellular metabolic process //*GO:0009968, negative regulation of signal transduction //GO:0008277, regulation of G-protein coupled receptor protein signaling pathway	3(22)	3(112)	1.00	0.14	0.34	0.00393	ADRA2A,PLEK,ADM
2	GO:0007154, cell communication //GO:0031326, regulation of cellular biosynthetic process //GO:0031325, positive regulation of cellular metabolic process //*GO:0009968, negative regulation of signal transduction //GO:0008277, regulation of G-protein coupled receptor protein signaling pathway	3(22)	3(112)	1.00	0.14	0.32	0.00393	ADRA2A,PLEK,ADM
3	GO:0007165, signal transduction //GO:0009889, regulation of biosynthetic process //GO:0031325, positive regulation of cellular metabolic process //*GO:0009968, negative regulation of signal transduction //GO:0008277, regulation of G-protein coupled receptor protein signaling pathway	3(22)	3(112)	1.00	0.14	0.32	0.00393	ADRA2A,PLEK,ADM
4	GO:0007165, signal transduction //GO:0031326, regulation of cellular biosynthetic process //GO:0031325, positive regulation of cellular metabolic process //GO:0090066, regulation of anatomical structure size //*GO:0045744, negative regulation of G-protein coupled receptor protein signaling pathway	3(22)	3(112)	1.00	0.14	0.32	0.00393	ADRA2A,PLEK,ADM
5	GO:0007165, signal transduction //GO:0031326, regulation of cellular biosynthetic process //GO:0051240, positive regulation of multicellular organismal process //GO:0090066, regulation of anatomical structure size //*GO:0045744, negative regulation of G-protein coupled receptor protein signaling pathway	3(22)	3(112)	1.00	0.14	0.32	0.00393	ADRA2A,PLEK,ADM
6	GO:0007154, cell communication //GO:0009889, regulation of biosynthetic process //GO:0031325, positive regulation of cellular metabolic process //*GO:0009968, negative regulation of signal transduction //GO:0008277, regulation of G-protein coupled receptor protein signaling pathway	3(22)	3(112)	1.00	0.14	0.31	0.00393	ADRA2A,PLEK,ADM
7	GO:0007154, cell communication //GO:0031326, regulation of cellular biosynthetic process //GO:0031325, positive regulation of cellular metabolic process //GO:0090066, regulation of anatomical structure size //*GO:0045744, negative regulation of G-protein coupled receptor protein signaling pathway	3(22)	3(112)	1.00	0.14	0.31	0.00393	ADRA2A,PLEK,ADM
8	GO:0007165, signal transduction //GO:0009889, regulation of biosynthetic process //GO:0031325, positive regulation of cellular metabolic process //GO:0090066, regulation of anatomical structure size //*GO:0045744, negative regulation of G-protein coupled receptor protein signaling pathway	3(22)	3(112)	1.00	0.14	0.31	0.00393	ADRA2A,PLEK,ADM
9	GO:0007165, signal transduction //GO:0031326, regulation of cellular biosynthetic process //GO:0044765, single-organism transport //GO:0090066, regulation of anatomical structure size //*GO:0045744, negative regulation of G-protein coupled receptor protein signaling pathway	3(22)	3(112)	1.00	0.14	0.31	0.00393	ADRA2A,PLEK,ADM
10	GO:0007154, cell communication //GO:0031326, regulation of cellular biosynthetic process //GO:0051240, positive regulation of multicellular organismal process //GO:0090066, regulation of anatomical structure size //*GO:0045744, negative regulation of G-protein coupled receptor protein signaling pathway	3(22)	3(112)	1.00	0.14	0.30	0.00393	ADRA2A,PLEK,ADM
11	GO:0007165, signal transduction //GO:0009889, regulation of biosynthetic process //GO:0051240, positive regulation of multicellular organismal process //GO:0090066, regulation of anatomical structure size //*GO:0045744, negative regulation of G-protein coupled receptor protein signaling pathway	3(22)	3(112)	1.00	0.14	0.30	0.00393	ADRA2A,PLEK,ADM
12	GO:0019222, regulation of metabolic process //GO:0035556, intracellular signal transduction //GO:0051240, positive regulation of multicellular organismal process //GO:0090066, regulation of anatomical structure size //*GO:0045744, negative regulation of G-protein coupled receptor protein signaling pathway	3(22)	3(112)	1.00	0.14	0.30	0.00393	ADRA2A,PLEK,ADM
13	GO:0080090, regulation of primary metabolic process //GO:0031326, regulation of cellular biosynthetic process //GO:0051240, positive regulation of multicellular organismal process //GO:0090066, regulation of anatomical structure size //*GO:0045744, negative regulation of G-protein coupled receptor protein signaling pathway	3(22)	3(112)	1.00	0.14	0.30	0.00393	ADRA2A,PLEK,ADM
14	GO:0007154, cell communication //GO:0031325, positive regulation of cellular metabolic process //GO:0051240, positive regulation of multicellular organismal process //GO:0090066, regulation of anatomical structure size //*GO:0045744, negative regulation of G-protein coupled receptor protein signaling pathway	3(22)	3(112)	1.00	0.14	0.30	0.00393	ADRA2A,PLEK,ADM
15	GO:0007165, signal transduction //GO:0031326, regulation of cellular biosynthetic process //GO:0051239, regulation of multicellular organismal process //GO:0090066, regulation of anatomical structure size //*GO:0045744, negative regulation of G-protein coupled receptor protein signaling pathway	3(22)	3(112)	1.00	0.14	0.30	0.00393	ADRA2A,PLEK,ADM
16	GO:0007154, cell communication //GO:0031325, positive regulation of cellular metabolic process //GO:0051239, regulation of multicellular organismal process //*GO:0009968, negative regulation of signal transduction //GO:0008277, regulation of G-protein coupled receptor protein signaling pathway	3(22)	3(112)	1.00	0.14	0.30	0.00393	ADRA2A,PLEK,ADM
17	GO:0007165, signal transduction //GO:0031326, regulation of cellular biosynthetic process //GO:0031325, positive regulation of cellular metabolic process //*GO:0009968, negative regulation of signal transduction //GO:0090066, regulation of anatomical structure size	3(22)	3(112)	1.00	0.14	0.30	0.00393	ADRA2A,PLEK,ADM
18	GO:0080090, regulation of primary metabolic process //GO:0031325, positive regulation of cellular metabolic process //GO:0051240, positive regulation of multicellular organismal process //GO:0090066, regulation of anatomical structure size //*GO:0045744, negative regulation of G-protein coupled receptor protein signaling pathway	3(22)	3(112)	1.00	0.14	0.30	0.00393	ADRA2A,PLEK,ADM
19	GO:0080090, regulation of primary metabolic process //GO:0031325, positive regulation of cellular metabolic process //GO:0051239, regulation of multicellular organismal process //*GO:0009968, negative regulation of signal transduction //GO:0008277, regulation of G-protein coupled receptor protein signaling pathway	3(22)	3(112)	1.00	0.14	0.30	0.00393	ADRA2A,PLEK,ADM
20	GO:0007154, cell communication //GO:0009889, regulation of biosynthetic process //GO:0031325, positive regulation of cellular metabolic process //GO:0090066, regulation of anatomical structure size //*GO:0045744, negative regulation of G-protein coupled receptor protein signaling pathway	3(22)	3(112)	1.00	0.14	0.29	0.00393	ADRA2A,PLEK,ADM
21	GO:0007154, cell communication //GO:0031326, regulation of cellular biosynthetic process //GO:0044765, single-organism transport //GO:0090066, regulation of anatomical structure size //*GO:0045744, negative regulation of G-protein coupled receptor protein signaling pathway	3(22)	3(112)	1.00	0.14	0.29	0.00393	ADRA2A,PLEK,ADM
22	GO:0007165, signal transduction //GO:0009889, regulation of biosynthetic process //GO:0044765, single-organism transport //GO:0090066, regulation of anatomical structure size //*GO:0045744, negative regulation of G-protein coupled receptor protein signaling pathway	3(22)	3(112)	1.00	0.14	0.29	0.00393	ADRA2A,PLEK,ADM
23	GO:0007154, cell communication //GO:0031325, positive regulation of cellular metabolic process //GO:0006810, transport //*GO:0009968, negative regulation of signal transduction //GO:0008277, regulation of G-protein coupled receptor protein signaling pathway	3(22)	3(112)	1.00	0.14	0.29	0.00393	ADRA2A,PLEK,ADM
24	GO:0080090, regulation of primary metabolic process //GO:0031326, regulation of cellular biosynthetic process //GO:0044765, single-organism transport //GO:0090066, regulation of anatomical structure size //*GO:0045744, negative regulation of G-protein coupled receptor protein signaling pathway	3(22)	3(112)	1.00	0.14	0.29	0.00393	ADRA2A,PLEK,ADM
25	GO:0080090, regulation of primary metabolic process //GO:0031323, regulation of cellular metabolic process //GO:0009893, positive regulation of metabolic process //*GO:0009968, negative regulation of signal transduction //GO:0008277, regulation of G-protein coupled receptor protein signaling pathway	3(22)	3(112)	1.00	0.14	0.29	0.00393	ADRA2A,PLEK,ADM
26	GO:0007154, cell communication //GO:0009889, regulation of biosynthetic process //GO:0051240, positive regulation of multicellular organismal process //GO:0090066, regulation of anatomical structure size //*GO:0045744, negative regulation of G-protein coupled receptor protein signaling pathway	3(22)	3(112)	1.00	0.14	0.29	0.00393	ADRA2A,PLEK,ADM
27	GO:0007154, cell communication //GO:0031325, positive regulation of cellular metabolic process //GO:0044765, single-organism transport //GO:0090066, regulation of anatomical structure size //*GO:0045744, negative regulation of G-protein coupled receptor protein signaling pathway	3(22)	3(112)	1.00	0.14	0.29	0.00393	ADRA2A,PLEK,ADM
28	GO:0080090, regulation of primary metabolic process //GO:0009889, regulation of biosynthetic process //GO:0051240, positive regulation of multicellular organismal process //GO:0090066, regulation of anatomical structure size //*GO:0045744, negative regulation of G-protein coupled receptor protein signaling pathway	3(22)	3(112)	1.00	0.14	0.29	0.00393	ADRA2A,PLEK,ADM
29	GO:0031323, regulation of cellular metabolic process //GO:0009889, regulation of biosynthetic process //GO:0051240, positive regulation of multicellular organismal process //GO:0090066, regulation of anatomical structure size //*GO:0045744, negative regulation of G-protein coupled receptor protein signaling pathway	3(22)	3(112)	1.00	0.14	0.29	0.00393	ADRA2A,PLEK,ADM
30	GO:0080090, regulation of primary metabolic process //GO:0031325, positive regulation of cellular metabolic process //GO:0044765, single-organism transport //GO:0090066, regulation of anatomical structure size //*GO:0045744, negative regulation of G-protein coupled receptor protein signaling pathway	3(22)	3(112)	1.00	0.14	0.29	0.00393	ADRA2A,PLEK,ADM
31	GO:0007154, cell communication //GO:0031326, regulation of cellular biosynthetic process //GO:0051239, regulation of multicellular organismal process //GO:0090066, regulation of anatomical structure size //*GO:0045744, negative regulation of G-protein coupled receptor protein signaling pathway	3(22)	3(112)	1.00	0.14	0.28	0.00393	ADRA2A,PLEK,ADM
32	GO:0007165, signal transduction //GO:0009889, regulation of biosynthetic process //GO:0051239, regulation of multicellular organismal process //GO:0090066, regulation of anatomical structure size //*GO:0045744, negative regulation of G-protein coupled receptor protein signaling pathway	3(22)	3(112)	1.00	0.14	0.28	0.00393	ADRA2A,PLEK,ADM
33	GO:0007154, cell communication //GO:0031326, regulation of cellular biosynthetic process //GO:0031325, positive regulation of cellular metabolic process //*GO:0009968, negative regulation of signal transduction //GO:0090066, regulation of anatomical structure size	3(22)	3(112)	1.00	0.14	0.28	0.00393	ADRA2A,PLEK,ADM
34	GO:0007165, signal transduction //GO:0009889, regulation of biosynthetic process //GO:0031325, positive regulation of cellular metabolic process //*GO:0009968, negative regulation of signal transduction //GO:0090066, regulation of anatomical structure size	3(22)	3(112)	1.00	0.14	0.28	0.00393	ADRA2A,PLEK,ADM
35	GO:0080090, regulation of primary metabolic process //GO:0031323, regulation of cellular metabolic process //GO:0051240, positive regulation of multicellular organismal process //GO:0090066, regulation of anatomical structure size //*GO:0045744, negative regulation of G-protein coupled receptor protein signaling pathway	3(22)	3(112)	1.00	0.14	0.28	0.00393	ADRA2A,PLEK,ADM
36	GO:0080090, regulation of primary metabolic process //GO:0009893, positive regulation of metabolic process //GO:0051240, positive regulation of multicellular organismal process //GO:0090066, regulation of anatomical structure size //*GO:0045744, negative regulation of G-protein coupled receptor protein signaling pathway	3(22)	3(112)	1.00	0.14	0.28	0.00393	ADRA2A,PLEK,ADM
37	GO:0031323, regulation of cellular metabolic process //GO:0009893, positive regulation of metabolic process //GO:0051240, positive regulation of multicellular organismal process //GO:0090066, regulation of anatomical structure size //*GO:0045744, negative regulation of G-protein coupled receptor protein signaling pathway	3(22)	3(112)	1.00	0.14	0.28	0.00393	ADRA2A,PLEK,ADM
38	GO:0080090, regulation of primary metabolic process //GO:0009893, positive regulation of metabolic process //GO:0051239, regulation of multicellular organismal process //*GO:0009968, negative regulation of signal transduction //GO:0008277, regulation of G-protein coupled receptor protein signaling pathway	3(22)	3(112)	1.00	0.14	0.28	0.00393	ADRA2A,PLEK,ADM
39	GO:0031323, regulation of cellular metabolic process //GO:0009893, positive regulation of metabolic process //GO:0051239, regulation of multicellular organismal process //*GO:0009968, negative regulation of signal transduction //GO:0008277, regulation of G-protein coupled receptor protein signaling pathway	3(22)	3(112)	1.00	0.14	0.28	0.00393	ADRA2A,PLEK,ADM
40	GO:0035556, intracellular signal transduction //GO:0051240, positive regulation of multicellular organismal process //GO:0090066, regulation of anatomical structure size //*GO:0045744, negative regulation of G-protein coupled receptor protein signaling pathway	3(22)	3(112)	1.00	0.14	0.28	0.00393	ADRA2A,PLEK,ADM
41	GO:0007154, cell communication //GO:0009889, regulation of biosynthetic process //GO:0044765, single-organism transport //GO:0090066, regulation of anatomical structure size //*GO:0045744, negative regulation of G-protein coupled receptor protein signaling pathway	3(22)	3(112)	1.00	0.14	0.28	0.00393	ADRA2A,PLEK,ADM
42	GO:0007154, cell communication //GO:0031325, positive regulation of cellular metabolic process //GO:0051239, regulation of multicellular organismal process //GO:0090066, regulation of anatomical structure size //*GO:0045744, negative regulation of G-protein coupled receptor protein signaling pathway	3(22)	3(112)	1.00	0.14	0.28	0.00393	ADRA2A,PLEK,ADM
43	GO:0080090, regulation of primary metabolic process //GO:0031323, regulation of cellular metabolic process //GO:0009889, regulation of biosynthetic process //GO:0009611, response to wounding //*GO:0045744, negative regulation of G-protein coupled receptor protein signaling pathway	3(22)	3(112)	1.00	0.14	0.28	0.00393	ADRA2A,PLEK,ADM
44	GO:0080090, regulation of primary metabolic process //GO:0031323, regulation of cellular metabolic process //GO:0009889, regulation of biosynthetic process //GO:0090066, regulation of anatomical structure size //*GO:0045744, negative regulation of G-protein coupled receptor protein signaling pathway	3(22)	3(112)	1.00	0.14	0.28	0.00393	ADRA2A,PLEK,ADM
45	GO:0080090, regulation of primary metabolic process //GO:0009889, regulation of biosynthetic process //GO:0044765, single-organism transport //GO:0090066, regulation of anatomical structure size //*GO:0045744, negative regulation of G-protein coupled receptor protein signaling pathway	3(22)	3(112)	1.00	0.14	0.28	0.00393	ADRA2A,PLEK,ADM
46	GO:0080090, regulation of primary metabolic process //GO:0031325, positive regulation of cellular metabolic process //GO:0051239, regulation of multicellular organismal process //GO:0090066, regulation of anatomical structure size //*GO:0045744, negative regulation of G-protein coupled receptor protein signaling pathway	3(22)	3(112)	1.00	0.14	0.28	0.00393	ADRA2A,PLEK,ADM
47	GO:0031323, regulation of cellular metabolic process //GO:0009889, regulation of biosynthetic process //GO:0044765, single-organism transport //GO:0090066, regulation of anatomical structure size //*GO:0045744, negative regulation of G-protein coupled receptor protein signaling pathway	3(22)	3(112)	1.00	0.14	0.28	0.00393	ADRA2A,PLEK,ADM
48	GO:0031325, positive regulation of cellular metabolic process //GO:0051239, regulation of multicellular organismal process //GO:0044765, single-organism transport //GO:0090066, regulation of anatomical structure size //*GO:0045744, negative regulation of G-protein coupled receptor protein signaling pathway	3(22)	3(112)	1.00	0.14	0.28	0.00393	ADRA2A,PLEK,ADM
49	GO:0080090, regulation of primary metabolic process //GO:0031323, regulation of cellular metabolic process //GO:0009889, regulation of biosynthetic process //GO:0051240, positive regulation of multicellular organismal process //*GO:0045744, negative regulation of G-protein coupled receptor protein signaling pathway	3(22)	3(112)	1.00	0.14	0.28	0.00393	ADRA2A,PLEK,ADM
50	GO:0080090, regulation of primary metabolic process //GO:0031323, regulation of cellular metabolic process //GO:0006810, transport //*GO:0009968, negative regulation of signal transduction //GO:0008277, regulation of G-protein coupled receptor protein signaling pathway	3(22)	3(112)	1.00	0.14	0.28	0.00393	ADRA2A,PLEK,ADM
51	GO:0007165, signal transduction //GO:0051240, positive regulation of multicellular organismal process //*GO:0009968, negative regulation of signal transduction //GO:0008277, regulation of G-protein coupled receptor protein signaling pathway	3(22)	3(112)	1.00	0.14	0.28	0.00393	ADRA2A,PLEK,ADM
52	GO:0007154, cell communication //GO:0031325, positive regulation of cellular metabolic process //GO:0006810, transport //GO:0090066, regulation of anatomical structure size //*GO:0045744, negative regulation of G-protein coupled receptor protein signaling pathway	3(22)	3(112)	1.00	0.14	0.28	0.00393	ADRA2A,PLEK,ADM
53	GO:0007165, signal transduction //GO:0031326, regulation of cellular biosynthetic process //GO:0051239, regulation of multicellular organismal process //*GO:0009968, negative regulation of signal transduction //GO:0090066, regulation of anatomical structure size	3(22)	3(112)	1.00	0.14	0.28	0.00393	ADRA2A,PLEK,ADM
54	GO:0080090, regulation of primary metabolic process //GO:0031323, regulation of cellular metabolic process //GO:0009893, positive regulation of metabolic process //GO:0009611, response to wounding //*GO:0045744, negative regulation of G-protein coupled receptor protein signaling pathway	3(22)	3(112)	1.00	0.14	0.28	0.00393	ADRA2A,PLEK,ADM
55	GO:0080090, regulation of primary metabolic process //GO:0031323, regulation of cellular metabolic process //GO:0009893, positive regulation of metabolic process //GO:0090066, regulation of anatomical structure size //*GO:0045744, negative regulation of G-protein coupled receptor protein signaling pathway	3(22)	3(112)	1.00	0.14	0.28	0.00393	ADRA2A,PLEK,ADM
56	GO:0080090, regulation of primary metabolic process //GO:0031323, regulation of cellular metabolic process //GO:0044765, single-organism transport //GO:0090066, regulation of anatomical structure size //*GO:0045744, negative regulation of G-protein coupled receptor protein signaling pathway	3(22)	3(112)	1.00	0.14	0.28	0.00393	ADRA2A,PLEK,ADM
57	GO:0080090, regulation of primary metabolic process //GO:0009893, positive regulation of metabolic process //GO:0044765, single-organism transport //GO:0090066, regulation of anatomical structure size //*GO:0045744, negative regulation of G-protein coupled receptor protein signaling pathway	3(22)	3(112)	1.00	0.14	0.28	0.00393	ADRA2A,PLEK,ADM
58	GO:0031323, regulation of cellular metabolic process //GO:0009893, positive regulation of metabolic process //GO:0044765, single-organism transport //GO:0090066, regulation of anatomical structure size //*GO:0045744, negative regulation of G-protein coupled receptor protein signaling pathway	3(22)	3(112)	1.00	0.14	0.28	0.00393	ADRA2A,PLEK,ADM
59	GO:0080090, regulation of primary metabolic process //GO:0031323, regulation of cellular metabolic process //GO:0009893, positive regulation of metabolic process //GO:0051240, positive regulation of multicellular organismal process //*GO:0045744, negative regulation of G-protein coupled receptor protein signaling pathway	3(22)	3(112)	1.00	0.14	0.28	0.00393	ADRA2A,PLEK,ADM
60	GO:0019222, regulation of metabolic process //GO:0035556, intracellular signal transduction //*GO:0009968, negative regulation of signal transduction //GO:0008277, regulation of G-protein coupled receptor protein signaling pathway	3(22)	3(112)	1.00	0.14	0.27	0.00393	ADRA2A,PLEK,ADM
61	GO:0007154, cell communication //GO:0009889, regulation of biosynthetic process //GO:0031325, positive regulation of cellular metabolic process //*GO:0009968, negative regulation of signal transduction //GO:0090066, regulation of anatomical structure size	3(22)	3(112)	1.00	0.14	0.27	0.00393	ADRA2A,PLEK,ADM
62	GO:0007154, cell communication //GO:0009889, regulation of biosynthetic process //GO:0051239, regulation of multicellular organismal process //GO:0090066, regulation of anatomical structure size //*GO:0045744, negative regulation of G-protein coupled receptor protein signaling pathway	3(22)	3(112)	1.00	0.14	0.27	0.00393	ADRA2A,PLEK,ADM
63	GO:0007154, cell communication //GO:0031325, positive regulation of cellular metabolic process //GO:0051239, regulation of multicellular organismal process //GO:0044765, single-organism transport //*GO:0045744, negative regulation of G-protein coupled receptor protein signaling pathway	3(22)	3(112)	1.00	0.14	0.27	0.00393	ADRA2A,PLEK,ADM
64	GO:0080090, regulation of primary metabolic process //GO:0031323, regulation of cellular metabolic process //GO:0009889, regulation of biosynthetic process //GO:0044765, single-organism transport //*GO:0045744, negative regulation of G-protein coupled receptor protein signaling pathway	3(22)	3(112)	1.00	0.14	0.27	0.00393	ADRA2A,PLEK,ADM
65	GO:0080090, regulation of primary metabolic process //GO:0031325, positive regulation of cellular metabolic process //GO:0051239, regulation of multicellular organismal process //GO:0044765, single-organism transport //*GO:0045744, negative regulation of G-protein coupled receptor protein signaling pathway	3(22)	3(112)	1.00	0.14	0.27	0.00393	ADRA2A,PLEK,ADM
66	GO:0080090, regulation of primary metabolic process //GO:0051239, regulation of multicellular organismal process //GO:0006810, transport //*GO:0009968, negative regulation of signal transduction //GO:0008277, regulation of G-protein coupled receptor protein signaling pathway	3(22)	3(112)	1.00	0.14	0.27	0.00393	ADRA2A,PLEK,ADM
67	GO:0031323, regulation of cellular metabolic process //GO:0051239, regulation of multicellular organismal process //GO:0006810, transport //*GO:0009968, negative regulation of signal transduction //GO:0008277, regulation of G-protein coupled receptor protein signaling pathway	3(22)	3(112)	1.00	0.14	0.27	0.00393	ADRA2A,PLEK,ADM
68	GO:0007165, signal transduction //GO:0031326, regulation of cellular biosynthetic process //GO:0090066, regulation of anatomical structure size //*GO:0045744, negative regulation of G-protein coupled receptor protein signaling pathway	3(22)	3(112)	1.00	0.14	0.27	0.00393	ADRA2A,PLEK,ADM
69	GO:0007154, cell communication //GO:0031325, positive regulation of cellular metabolic process //GO:0019220, regulation of phosphate metabolic process //*GO:0045744, negative regulation of G-protein coupled receptor protein signaling pathway	3(22)	3(112)	1.00	0.14	0.27	0.00393	ADRA2A,PLEK,ADM
70	GO:0007165, signal transduction //GO:0031326, regulation of cellular biosynthetic process //GO:0031325, positive regulation of cellular metabolic process //*GO:0045744, negative regulation of G-protein coupled receptor protein signaling pathway	3(22)	3(112)	1.00	0.14	0.27	0.00393	ADRA2A,PLEK,ADM
71	GO:0080090, regulation of primary metabolic process //GO:0031323, regulation of cellular metabolic process //GO:0009893, positive regulation of metabolic process //GO:0044765, single-organism transport //*GO:0045744, negative regulation of G-protein coupled receptor protein signaling pathway	3(22)	3(112)	1.00	0.14	0.27	0.00393	ADRA2A,PLEK,ADM
72	GO:0080090, regulation of primary metabolic process //GO:0031323, regulation of cellular metabolic process //GO:0051239, regulation of multicellular organismal process //GO:0090066, regulation of anatomical structure size //*GO:0045744, negative regulation of G-protein coupled receptor protein signaling pathway	3(22)	3(112)	1.00	0.14	0.27	0.00393	ADRA2A,PLEK,ADM
73	GO:0080090, regulation of primary metabolic process //GO:0009893, positive regulation of metabolic process //GO:0051239, regulation of multicellular organismal process //GO:0090066, regulation of anatomical structure size //*GO:0045744, negative regulation of G-protein coupled receptor protein signaling pathway	3(22)	3(112)	1.00	0.14	0.27	0.00393	ADRA2A,PLEK,ADM
74	GO:0080090, regulation of primary metabolic process //GO:0051239, regulation of multicellular organismal process //GO:0044765, single-organism transport //GO:0090066, regulation of anatomical structure size //*GO:0045744, negative regulation of G-protein coupled receptor protein signaling pathway	3(22)	3(112)	1.00	0.14	0.27	0.00393	ADRA2A,PLEK,ADM
75	GO:0031323, regulation of cellular metabolic process //GO:0009893, positive regulation of metabolic process //GO:0051239, regulation of multicellular organismal process //GO:0090066, regulation of anatomical structure size //*GO:0045744, negative regulation of G-protein coupled receptor protein signaling pathway	3(22)	3(112)	1.00	0.14	0.27	0.00393	ADRA2A,PLEK,ADM
76	GO:0031323, regulation of cellular metabolic process //GO:0051239, regulation of multicellular organismal process //GO:0044765, single-organism transport //GO:0090066, regulation of anatomical structure size //*GO:0045744, negative regulation of G-protein coupled receptor protein signaling pathway	3(22)	3(112)	1.00	0.14	0.27	0.00393	ADRA2A,PLEK,ADM
77	GO:0009893, positive regulation of metabolic process //GO:0051239, regulation of multicellular organismal process //GO:0044765, single-organism transport //GO:0090066, regulation of anatomical structure size //*GO:0045744, negative regulation of G-protein coupled receptor protein signaling pathway	3(22)	3(112)	1.00	0.14	0.27	0.00393	ADRA2A,PLEK,ADM
78	GO:0007154, cell communication //GO:0051239, regulation of multicellular organismal process //GO:0044765, single-organism transport //GO:0090066, regulation of anatomical structure size //*GO:0045744, negative regulation of G-protein coupled receptor protein signaling pathway	3(22)	3(112)	1.00	0.14	0.27	0.00393	ADRA2A,PLEK,ADM
79	GO:0007154, cell communication //GO:0031325, positive regulation of cellular metabolic process //*GO:0009968, negative regulation of signal transduction //GO:0008277, regulation of G-protein coupled receptor protein signaling pathway	3(22)	3(112)	1.00	0.14	0.27	0.00393	ADRA2A,PLEK,ADM
80	GO:0007165, signal transduction //GO:0031326, regulation of cellular biosynthetic process //GO:0051240, positive regulation of multicellular organismal process //*GO:0045744, negative regulation of G-protein coupled receptor protein signaling pathway	3(22)	3(112)	1.00	0.14	0.27	0.00393	ADRA2A,PLEK,ADM
81	GO:0035556, intracellular signal transduction //GO:0045937, positive regulation of phosphate metabolic process //*GO:0045744, negative regulation of G-protein coupled receptor protein signaling pathway	3(22)	3(112)	1.00	0.14	0.26	0.00393	ADRA2A,PLEK,ADM
82	GO:0007154, cell communication //GO:0051240, positive regulation of multicellular organismal process //*GO:0009968, negative regulation of signal transduction //GO:0008277, regulation of G-protein coupled receptor protein signaling pathway	3(22)	3(112)	1.00	0.14	0.26	0.00393	ADRA2A,PLEK,ADM
83	GO:0031326, regulation of cellular biosynthetic process //GO:0051240, positive regulation of multicellular organismal process //GO:0090066, regulation of anatomical structure size //*GO:0045744, negative regulation of G-protein coupled receptor protein signaling pathway	3(22)	3(112)	1.00	0.14	0.26	0.00393	ADRA2A,PLEK,ADM
84	GO:0080090, regulation of primary metabolic process //GO:0031325, positive regulation of cellular metabolic process //*GO:0009968, negative regulation of signal transduction //GO:0008277, regulation of G-protein coupled receptor protein signaling pathway	3(22)	3(112)	1.00	0.14	0.26	0.00393	ADRA2A,PLEK,ADM
85	GO:0080090, regulation of primary metabolic process //GO:0031323, regulation of cellular metabolic process //GO:0006810, transport //GO:0090066, regulation of anatomical structure size //*GO:0045744, negative regulation of G-protein coupled receptor protein signaling pathway	3(22)	3(112)	1.00	0.14	0.26	0.00393	ADRA2A,PLEK,ADM
86	GO:0010646, regulation of cell communication //GO:0023051, regulation of signaling //GO:0050793, regulation of developmental process //GO:0042127, regulation of cell proliferation //*GO:0043065, positive regulation of apoptotic process	3(22)	3(112)	1.00	0.14	0.26	0.00393	FRZB,RUNX3,ADM
87	GO:0007154, cell communication //GO:0031326, regulation of cellular biosynthetic process //GO:0051239, regulation of multicellular organismal process //*GO:0009968, negative regulation of signal transduction //GO:0090066, regulation of anatomical structure size	3(22)	3(112)	1.00	0.14	0.26	0.00393	ADRA2A,PLEK,ADM
88	GO:0007165, signal transduction //GO:0009889, regulation of biosynthetic process //GO:0051239, regulation of multicellular organismal process //*GO:0009968, negative regulation of signal transduction //GO:0090066, regulation of anatomical structure size	3(22)	3(112)	1.00	0.14	0.26	0.00393	ADRA2A,PLEK,ADM
89	GO:0007165, signal transduction //GO:0051240, positive regulation of multicellular organismal process //GO:0090066, regulation of anatomical structure size //*GO:0045744, negative regulation of G-protein coupled receptor protein signaling pathway	3(22)	3(112)	1.00	0.14	0.26	0.00393	ADRA2A,PLEK,ADM
90	GO:0080090, regulation of primary metabolic process //GO:0031323, regulation of cellular metabolic process //GO:0009893, positive regulation of metabolic process //GO:0051239, regulation of multicellular organismal process //*GO:0045744, negative regulation of G-protein coupled receptor protein signaling pathway	3(22)	3(112)	1.00	0.14	0.26	0.00393	ADRA2A,PLEK,ADM
91	GO:0080090, regulation of primary metabolic process //GO:0031323, regulation of cellular metabolic process //GO:0051239, regulation of multicellular organismal process //GO:0044765, single-organism transport //*GO:0045744, negative regulation of G-protein coupled receptor protein signaling pathway	3(22)	3(112)	1.00	0.14	0.26	0.00393	ADRA2A,PLEK,ADM
92	GO:0080090, regulation of primary metabolic process //GO:0009893, positive regulation of metabolic process //GO:0051239, regulation of multicellular organismal process //GO:0044765, single-organism transport //*GO:0045744, negative regulation of G-protein coupled receptor protein signaling pathway	3(22)	3(112)	1.00	0.14	0.26	0.00393	ADRA2A,PLEK,ADM
93	GO:0031323, regulation of cellular metabolic process //GO:0009893, positive regulation of metabolic process //GO:0051239, regulation of multicellular organismal process //GO:0044765, single-organism transport //*GO:0045744, negative regulation of G-protein coupled receptor protein signaling pathway	3(22)	3(112)	1.00	0.14	0.26	0.00393	ADRA2A,PLEK,ADM
94	GO:0019222, regulation of metabolic process //GO:0051239, regulation of multicellular organismal process //GO:0006810, transport //*GO:0009968, negative regulation of signal transduction //GO:0008277, regulation of G-protein coupled receptor protein signaling pathway	3(22)	3(112)	1.00	0.14	0.26	0.00393	ADRA2A,PLEK,ADM
95	GO:0080090, regulation of primary metabolic process //GO:0031323, regulation of cellular metabolic process //GO:0009889, regulation of biosynthetic process //*GO:0009968, negative regulation of signal transduction //GO:0090066, regulation of anatomical structure size	3(22)	3(112)	1.00	0.14	0.26	0.00393	ADRA2A,PLEK,ADM
96	GO:0080090, regulation of primary metabolic process //GO:0031325, positive regulation of cellular metabolic process //GO:0051239, regulation of multicellular organismal process //*GO:0009968, negative regulation of signal transduction //GO:0090066, regulation of anatomical structure size	3(22)	3(112)	1.00	0.14	0.26	0.00393	ADRA2A,PLEK,ADM
97	GO:0007154, cell communication //GO:0031325, positive regulation of cellular metabolic process //GO:0051239, regulation of multicellular organismal process //*GO:0009968, negative regulation of signal transduction //GO:0090066, regulation of anatomical structure size	3(22)	3(112)	1.00	0.14	0.26	0.00393	ADRA2A,PLEK,ADM
98	GO:0080090, regulation of primary metabolic process //GO:0051239, regulation of multicellular organismal process //GO:0045937, positive regulation of phosphate metabolic process //*GO:0045744, negative regulation of G-protein coupled receptor protein signaling pathway	3(22)	3(112)	1.00	0.14	0.26	0.00393	ADRA2A,PLEK,ADM
99	GO:0031325, positive regulation of cellular metabolic process //GO:0051240, positive regulation of multicellular organismal process //GO:0090066, regulation of anatomical structure size //*GO:0045744, negative regulation of G-protein coupled receptor protein signaling pathway	3(22)	3(112)	1.00	0.14	0.26	0.00393	ADRA2A,PLEK,ADM
100	GO:0007154, cell communication //GO:0031326, regulation of cellular biosynthetic process //GO:0031325, positive regulation of cellular metabolic process //*GO:0045744, negative regulation of G-protein coupled receptor protein signaling pathway	3(22)	3(112)	1.00	0.14	0.26	0.00393	ADRA2A,PLEK,ADM
101	GO:0007154, cell communication //GO:0031325, positive regulation of cellular metabolic process //GO:0051174, regulation of phosphorus metabolic process //*GO:0045744, negative regulation of G-protein coupled receptor protein signaling pathway	3(22)	3(112)	1.00	0.14	0.26	0.00393	ADRA2A,PLEK,ADM
102	GO:0007165, signal transduction //GO:0009889, regulation of biosynthetic process //GO:0031325, positive regulation of cellular metabolic process //*GO:0045744, negative regulation of G-protein coupled receptor protein signaling pathway	3(22)	3(112)	1.00	0.14	0.26	0.00393	ADRA2A,PLEK,ADM
103	GO:0007165, signal transduction //GO:0031326, regulation of cellular biosynthetic process //GO:0044765, single-organism transport //*GO:0045744, negative regulation of G-protein coupled receptor protein signaling pathway	3(22)	3(112)	1.00	0.14	0.26	0.00393	ADRA2A,PLEK,ADM
104	GO:0031325, positive regulation of cellular metabolic process //GO:0051239, regulation of multicellular organismal process //*GO:0009968, negative regulation of signal transduction //GO:0008277, regulation of G-protein coupled receptor protein signaling pathway	3(22)	3(112)	1.00	0.14	0.26	0.00393	ADRA2A,PLEK,ADM
105	GO:0080090, regulation of primary metabolic process //GO:0031323, regulation of cellular metabolic process //GO:0009893, positive regulation of metabolic process //*GO:0009968, negative regulation of signal transduction //GO:0090066, regulation of anatomical structure size	3(22)	3(112)	1.00	0.14	0.25	0.00393	ADRA2A,PLEK,ADM
106	GO:0010646, regulation of cell communication //GO:0023051, regulation of signaling //GO:0009888, tissue development //GO:0045595, regulation of cell differentiation //*GO:0043065, positive regulation of apoptotic process	3(22)	3(112)	1.00	0.14	0.25	0.00393	FRZB,RUNX3,ADM
107	GO:0007154, cell communication //GO:0031326, regulation of cellular biosynthetic process //GO:0090066, regulation of anatomical structure size //*GO:0045744, negative regulation of G-protein coupled receptor protein signaling pathway	3(22)	3(112)	1.00	0.14	0.25	0.00393	ADRA2A,PLEK,ADM
108	GO:0007165, signal transduction //GO:0009889, regulation of biosynthetic process //GO:0090066, regulation of anatomical structure size //*GO:0045744, negative regulation of G-protein coupled receptor protein signaling pathway	3(22)	3(112)	1.00	0.14	0.25	0.00393	ADRA2A,PLEK,ADM
109	GO:0019222, regulation of metabolic process //GO:0035556, intracellular signal transduction //GO:0090066, regulation of anatomical structure size //*GO:0045744, negative regulation of G-protein coupled receptor protein signaling pathway	3(22)	3(112)	1.00	0.14	0.25	0.00393	ADRA2A,PLEK,ADM
110	GO:0019222, regulation of metabolic process //GO:0051239, regulation of multicellular organismal process //GO:0044765, single-organism transport //GO:0090066, regulation of anatomical structure size //*GO:0045744, negative regulation of G-protein coupled receptor protein signaling pathway	3(22)	3(112)	1.00	0.14	0.25	0.00393	ADRA2A,PLEK,ADM
111	GO:0080090, regulation of primary metabolic process //GO:0051239, regulation of multicellular organismal process //GO:0006810, transport //GO:0090066, regulation of anatomical structure size //*GO:0045744, negative regulation of G-protein coupled receptor protein signaling pathway	3(22)	3(112)	1.00	0.14	0.25	0.00393	ADRA2A,PLEK,ADM
112	GO:0031323, regulation of cellular metabolic process //GO:0051239, regulation of multicellular organismal process //GO:0006810, transport //GO:0090066, regulation of anatomical structure size //*GO:0045744, negative regulation of G-protein coupled receptor protein signaling pathway	3(22)	3(112)	1.00	0.14	0.25	0.00393	ADRA2A,PLEK,ADM
113	GO:0007154, cell communication //GO:0031326, regulation of cellular biosynthetic process //GO:0051240, positive regulation of multicellular organismal process //*GO:0045744, negative regulation of G-protein coupled receptor protein signaling pathway	3(22)	3(112)	1.00	0.14	0.25	0.00393	ADRA2A,PLEK,ADM
114	GO:0007165, signal transduction //GO:0009889, regulation of biosynthetic process //GO:0051240, positive regulation of multicellular organismal process //*GO:0045744, negative regulation of G-protein coupled receptor protein signaling pathway	3(22)	3(112)	1.00	0.14	0.25	0.00393	ADRA2A,PLEK,ADM
115	GO:0019222, regulation of metabolic process //GO:0035556, intracellular signal transduction //GO:0051240, positive regulation of multicellular organismal process //*GO:0045744, negative regulation of G-protein coupled receptor protein signaling pathway	3(22)	3(112)	1.00	0.14	0.25	0.00393	ADRA2A,PLEK,ADM
116	GO:0080090, regulation of primary metabolic process //GO:0031326, regulation of cellular biosynthetic process //GO:0009611, response to wounding //*GO:0045744, negative regulation of G-protein coupled receptor protein signaling pathway	3(22)	3(112)	1.00	0.14	0.25	0.00393	ADRA2A,PLEK,ADM
117	GO:0080090, regulation of primary metabolic process //GO:0031326, regulation of cellular biosynthetic process //GO:0090066, regulation of anatomical structure size //*GO:0045744, negative regulation of G-protein coupled receptor protein signaling pathway	3(22)	3(112)	1.00	0.14	0.25	0.00393	ADRA2A,PLEK,ADM
118	GO:0031326, regulation of cellular biosynthetic process //GO:0044765, single-organism transport //GO:0090066, regulation of anatomical structure size //*GO:0045744, negative regulation of G-protein coupled receptor protein signaling pathway	3(22)	3(112)	1.00	0.14	0.25	0.00393	ADRA2A,PLEK,ADM
119	GO:0035556, intracellular signal transduction //*GO:0009968, negative regulation of signal transduction //GO:0008277, regulation of G-protein coupled receptor protein signaling pathway	3(22)	3(112)	1.00	0.14	0.25	0.00393	ADRA2A,PLEK,ADM
120	GO:0035556, intracellular signal transduction //GO:0019220, regulation of phosphate metabolic process //*GO:0045744, negative regulation of G-protein coupled receptor protein signaling pathway	3(22)	3(112)	1.00	0.14	0.25	0.00393	ADRA2A,PLEK,ADM
121	GO:0035556, intracellular signal transduction //GO:0010562, positive regulation of phosphorus metabolic process //*GO:0045744, negative regulation of G-protein coupled receptor protein signaling pathway	3(22)	3(112)	1.00	0.14	0.25	0.00393	ADRA2A,PLEK,ADM
122	GO:0080090, regulation of primary metabolic process //GO:0031326, regulation of cellular biosynthetic process //GO:0051240, positive regulation of multicellular organismal process //*GO:0045744, negative regulation of G-protein coupled receptor protein signaling pathway	3(22)	3(112)	1.00	0.14	0.25	0.00393	ADRA2A,PLEK,ADM
123	GO:0080090, regulation of primary metabolic process //GO:0009893, positive regulation of metabolic process //*GO:0009968, negative regulation of signal transduction //GO:0008277, regulation of G-protein coupled receptor protein signaling pathway	3(22)	3(112)	1.00	0.14	0.25	0.00393	ADRA2A,PLEK,ADM
124	GO:0031323, regulation of cellular metabolic process //GO:0009893, positive regulation of metabolic process //*GO:0009968, negative regulation of signal transduction //GO:0008277, regulation of G-protein coupled receptor protein signaling pathway	3(22)	3(112)	1.00	0.14	0.25	0.00393	ADRA2A,PLEK,ADM
125	GO:0010646, regulation of cell communication //GO:0023051, regulation of signaling //GO:0050793, regulation of developmental process //GO:0042127, regulation of cell proliferation //*GO:0043068, positive regulation of programmed cell death	3(22)	3(112)	1.00	0.14	0.25	0.00393	FRZB,RUNX3,ADM
126	GO:0007154, cell communication //GO:0009889, regulation of biosynthetic process //GO:0051239, regulation of multicellular organismal process //*GO:0009968, negative regulation of signal transduction //GO:0090066, regulation of anatomical structure size	3(22)	3(112)	1.00	0.14	0.25	0.00393	ADRA2A,PLEK,ADM
127	GO:0007154, cell communication //GO:0031325, positive regulation of cellular metabolic process //GO:0090066, regulation of anatomical structure size //*GO:0045744, negative regulation of G-protein coupled receptor protein signaling pathway	3(22)	3(112)	1.00	0.14	0.25	0.00393	ADRA2A,PLEK,ADM
128	GO:0007165, signal transduction //GO:0044765, single-organism transport //GO:0090066, regulation of anatomical structure size //*GO:0045744, negative regulation of G-protein coupled receptor protein signaling pathway	3(22)	3(112)	1.00	0.14	0.25	0.00393	ADRA2A,PLEK,ADM
129	GO:0009889, regulation of biosynthetic process //GO:0051240, positive regulation of multicellular organismal process //GO:0090066, regulation of anatomical structure size //*GO:0045744, negative regulation of G-protein coupled receptor protein signaling pathway	3(22)	3(112)	1.00	0.14	0.25	0.00393	ADRA2A,PLEK,ADM
130	GO:0080090, regulation of primary metabolic process //GO:0031323, regulation of cellular metabolic process //GO:0051239, regulation of multicellular organismal process //GO:0006810, transport //*GO:0045744, negative regulation of G-protein coupled receptor protein signaling pathway	3(22)	3(112)	1.00	0.14	0.25	0.00393	ADRA2A,PLEK,ADM
131	GO:0007154, cell communication //GO:0031325, positive regulation of cellular metabolic process //GO:0051240, positive regulation of multicellular organismal process //*GO:0045744, negative regulation of G-protein coupled receptor protein signaling pathway	3(22)	3(112)	1.00	0.14	0.25	0.00393	ADRA2A,PLEK,ADM
132	GO:0080090, regulation of primary metabolic process //GO:0031325, positive regulation of cellular metabolic process //GO:0009611, response to wounding //*GO:0045744, negative regulation of G-protein coupled receptor protein signaling pathway	3(22)	3(112)	1.00	0.14	0.25	0.00393	ADRA2A,PLEK,ADM
133	GO:0080090, regulation of primary metabolic process //GO:0031325, positive regulation of cellular metabolic process //GO:0090066, regulation of anatomical structure size //*GO:0045744, negative regulation of G-protein coupled receptor protein signaling pathway	3(22)	3(112)	1.00	0.14	0.25	0.00393	ADRA2A,PLEK,ADM
134	GO:0031325, positive regulation of cellular metabolic process //GO:0044765, single-organism transport //GO:0090066, regulation of anatomical structure size //*GO:0045744, negative regulation of G-protein coupled receptor protein signaling pathway	3(22)	3(112)	1.00	0.14	0.25	0.00393	ADRA2A,PLEK,ADM
135	GO:0006810, transport //GO:0051240, positive regulation of multicellular organismal process //*GO:0009968, negative regulation of signal transduction //GO:0008277, regulation of G-protein coupled receptor protein signaling pathway	3(22)	3(112)	1.00	0.14	0.25	0.00393	ADRA2A,PLEK,ADM
136	GO:0080090, regulation of primary metabolic process //GO:0031323, regulation of cellular metabolic process //GO:0051239, regulation of multicellular organismal process //*GO:0009968, negative regulation of signal transduction //GO:0090066, regulation of anatomical structure size	3(22)	3(112)	1.00	0.14	0.25	0.00393	ADRA2A,PLEK,ADM
137	GO:0080090, regulation of primary metabolic process //GO:0009893, positive regulation of metabolic process //GO:0051239, regulation of multicellular organismal process //*GO:0009968, negative regulation of signal transduction //GO:0090066, regulation of anatomical structure size	3(22)	3(112)	1.00	0.14	0.25	0.00393	ADRA2A,PLEK,ADM
138	GO:0031323, regulation of cellular metabolic process //GO:0009893, positive regulation of metabolic process //GO:0051239, regulation of multicellular organismal process //*GO:0009968, negative regulation of signal transduction //GO:0090066, regulation of anatomical structure size	3(22)	3(112)	1.00	0.14	0.25	0.00393	ADRA2A,PLEK,ADM
139	GO:0007154, cell communication //GO:0051240, positive regulation of multicellular organismal process //GO:0090066, regulation of anatomical structure size //*GO:0045744, negative regulation of G-protein coupled receptor protein signaling pathway	3(22)	3(112)	1.00	0.14	0.25	0.00393	ADRA2A,PLEK,ADM
140	GO:0080090, regulation of primary metabolic process //GO:0031325, positive regulation of cellular metabolic process //GO:0051240, positive regulation of multicellular organismal process //*GO:0045744, negative regulation of G-protein coupled receptor protein signaling pathway	3(22)	3(112)	1.00	0.14	0.25	0.00393	ADRA2A,PLEK,ADM
141	GO:0080090, regulation of primary metabolic process //GO:0051239, regulation of multicellular organismal process //GO:0019220, regulation of phosphate metabolic process //*GO:0045744, negative regulation of G-protein coupled receptor protein signaling pathway	3(22)	3(112)	1.00	0.14	0.25	0.00393	ADRA2A,PLEK,ADM
142	GO:0080090, regulation of primary metabolic process //GO:0051239, regulation of multicellular organismal process //GO:0010562, positive regulation of phosphorus metabolic process //*GO:0045744, negative regulation of G-protein coupled receptor protein signaling pathway	3(22)	3(112)	1.00	0.14	0.25	0.00393	ADRA2A,PLEK,ADM
143	GO:0007165, signal transduction //GO:0031326, regulation of cellular biosynthetic process //*GO:0009968, negative regulation of signal transduction //GO:0090066, regulation of anatomical structure size	3(22)	3(112)	1.00	0.14	0.24	0.00393	ADRA2A,PLEK,ADM
144	GO:0080090, regulation of primary metabolic process //GO:0051240, positive regulation of multicellular organismal process //GO:0090066, regulation of anatomical structure size //*GO:0045744, negative regulation of G-protein coupled receptor protein signaling pathway	3(22)	3(112)	1.00	0.14	0.24	0.00393	ADRA2A,PLEK,ADM
145	GO:0031323, regulation of cellular metabolic process //GO:0051240, positive regulation of multicellular organismal process //GO:0090066, regulation of anatomical structure size //*GO:0045744, negative regulation of G-protein coupled receptor protein signaling pathway	3(22)	3(112)	1.00	0.14	0.24	0.00393	ADRA2A,PLEK,ADM
146	GO:0009893, positive regulation of metabolic process //GO:0051240, positive regulation of multicellular organismal process //GO:0090066, regulation of anatomical structure size //*GO:0045744, negative regulation of G-protein coupled receptor protein signaling pathway	3(22)	3(112)	1.00	0.14	0.24	0.00393	ADRA2A,PLEK,ADM
147	GO:0019220, regulation of phosphate metabolic process //GO:0010562, positive regulation of phosphorus metabolic process //*GO:0045744, negative regulation of G-protein coupled receptor protein signaling pathway	3(22)	3(112)	1.00	0.14	0.24	0.00393	ADRA2A,PLEK,ADM
148	GO:0030154, cell differentiation //GO:0009653, anatomical structure morphogenesis //GO:0009888, tissue development //GO:0045595, regulation of cell differentiation //*GO:0043065, positive regulation of apoptotic process	3(22)	3(112)	1.00	0.14	0.24	0.00393	FRZB,RUNX3,ADM
149	GO:0010646, regulation of cell communication //GO:0023051, regulation of signaling //GO:0009888, tissue development //GO:0045595, regulation of cell differentiation //*GO:0043068, positive regulation of programmed cell death	3(22)	3(112)	1.00	0.14	0.24	0.00393	FRZB,RUNX3,ADM
150	GO:0007154, cell communication //GO:0009889, regulation of biosynthetic process //GO:0031325, positive regulation of cellular metabolic process //*GO:0045744, negative regulation of G-protein coupled receptor protein signaling pathway	3(22)	3(112)	1.00	0.14	0.24	0.00393	ADRA2A,PLEK,ADM
151	GO:0007154, cell communication //GO:0031326, regulation of cellular biosynthetic process //GO:0044765, single-organism transport //*GO:0045744, negative regulation of G-protein coupled receptor protein signaling pathway	3(22)	3(112)	1.00	0.14	0.24	0.00393	ADRA2A,PLEK,ADM
152	GO:0007165, signal transduction //GO:0009889, regulation of biosynthetic process //GO:0044765, single-organism transport //*GO:0045744, negative regulation of G-protein coupled receptor protein signaling pathway	3(22)	3(112)	1.00	0.14	0.24	0.00393	ADRA2A,PLEK,ADM
153	GO:0009893, positive regulation of metabolic process //GO:0051239, regulation of multicellular organismal process //*GO:0009968, negative regulation of signal transduction //GO:0008277, regulation of G-protein coupled receptor protein signaling pathway	3(22)	3(112)	1.00	0.14	0.24	0.00393	ADRA2A,PLEK,ADM
154	GO:0010646, regulation of cell communication //GO:0023051, regulation of signaling //*GO:0008285, negative regulation of cell proliferation //*GO:0043065, positive regulation of apoptotic process	3(22)	3(112)	1.00	0.14	0.24	0.00393	FRZB,RUNX3,ADM
155	GO:0019222, regulation of metabolic process //GO:0051239, regulation of multicellular organismal process //GO:0006810, transport //GO:0090066, regulation of anatomical structure size //*GO:0045744, negative regulation of G-protein coupled receptor protein signaling pathway	3(22)	3(112)	1.00	0.14	0.24	0.00393	ADRA2A,PLEK,ADM
156	GO:0080090, regulation of primary metabolic process //GO:0031326, regulation of cellular biosynthetic process //GO:0044765, single-organism transport //*GO:0045744, negative regulation of G-protein coupled receptor protein signaling pathway	3(22)	3(112)	1.00	0.14	0.24	0.00393	ADRA2A,PLEK,ADM
157	GO:0030154, cell differentiation //GO:0042127, regulation of cell proliferation //GO:0002009, morphogenesis of an epithelium //*GO:0043065, positive regulation of apoptotic process	3(22)	3(112)	1.00	0.14	0.24	0.00393	FRZB,RUNX3,ADM
158	GO:0030154, cell differentiation //GO:0009653, anatomical structure morphogenesis //GO:0050793, regulation of developmental process //GO:0060429, epithelium development //*GO:0043065, positive regulation of apoptotic process	3(22)	3(112)	1.00	0.14	0.24	0.00393	FRZB,RUNX3,ADM
159	GO:0007154, cell communication //GO:0009889, regulation of biosynthetic process //GO:0090066, regulation of anatomical structure size //*GO:0045744, negative regulation of G-protein coupled receptor protein signaling pathway	3(22)	3(112)	1.00	0.14	0.24	0.00393	ADRA2A,PLEK,ADM
160	GO:0010646, regulation of cell communication //GO:0023051, regulation of signaling //GO:0050793, regulation of developmental process //GO:0009888, tissue development //*GO:0043065, positive regulation of apoptotic process	3(22)	3(112)	1.00	0.14	0.24	0.00393	FRZB,RUNX3,ADM
161	GO:0007154, cell communication //GO:0009889, regulation of biosynthetic process //GO:0051240, positive regulation of multicellular organismal process //*GO:0045744, negative regulation of G-protein coupled receptor protein signaling pathway	3(22)	3(112)	1.00	0.14	0.24	0.00393	ADRA2A,PLEK,ADM
162	GO:0080090, regulation of primary metabolic process //GO:0009889, regulation of biosynthetic process //GO:0009611, response to wounding //*GO:0045744, negative regulation of G-protein coupled receptor protein signaling pathway	3(22)	3(112)	1.00	0.14	0.24	0.00393	ADRA2A,PLEK,ADM
163	GO:0080090, regulation of primary metabolic process //GO:0009889, regulation of biosynthetic process //GO:0090066, regulation of anatomical structure size //*GO:0045744, negative regulation of G-protein coupled receptor protein signaling pathway	3(22)	3(112)	1.00	0.14	0.24	0.00393	ADRA2A,PLEK,ADM
164	GO:0031323, regulation of cellular metabolic process //GO:0009889, regulation of biosynthetic process //GO:0009611, response to wounding //*GO:0045744, negative regulation of G-protein coupled receptor protein signaling pathway	3(22)	3(112)	1.00	0.14	0.24	0.00393	ADRA2A,PLEK,ADM
165	GO:0031323, regulation of cellular metabolic process //GO:0009889, regulation of biosynthetic process //GO:0090066, regulation of anatomical structure size //*GO:0045744, negative regulation of G-protein coupled receptor protein signaling pathway	3(22)	3(112)	1.00	0.14	0.24	0.00393	ADRA2A,PLEK,ADM
166	GO:0009889, regulation of biosynthetic process //GO:0044765, single-organism transport //GO:0090066, regulation of anatomical structure size //*GO:0045744, negative regulation of G-protein coupled receptor protein signaling pathway	3(22)	3(112)	1.00	0.14	0.24	0.00393	ADRA2A,PLEK,ADM
167	GO:0031325, positive regulation of cellular metabolic process //GO:0051239, regulation of multicellular organismal process //GO:0090066, regulation of anatomical structure size //*GO:0045744, negative regulation of G-protein coupled receptor protein signaling pathway	3(22)	3(112)	1.00	0.14	0.24	0.00393	ADRA2A,PLEK,ADM
168	GO:0010646, regulation of cell communication //GO:0023051, regulation of signaling //GO:0050793, regulation of developmental process //GO:0042127, regulation of cell proliferation //GO:0010942, positive regulation of cell death	3(22)	3(112)	1.00	0.14	0.24	0.00393	FRZB,RUNX3,ADM
169	GO:0007154, cell communication //GO:0031325, positive regulation of cellular metabolic process //GO:0044765, single-organism transport //*GO:0045744, negative regulation of G-protein coupled receptor protein signaling pathway	3(22)	3(112)	1.00	0.14	0.24	0.00393	ADRA2A,PLEK,ADM
170	GO:0080090, regulation of primary metabolic process //GO:0009889, regulation of biosynthetic process //GO:0051240, positive regulation of multicellular organismal process //*GO:0045744, negative regulation of G-protein coupled receptor protein signaling pathway	3(22)	3(112)	1.00	0.14	0.24	0.00393	ADRA2A,PLEK,ADM
171	GO:0080090, regulation of primary metabolic process //GO:0006810, transport //*GO:0009968, negative regulation of signal transduction //GO:0008277, regulation of G-protein coupled receptor protein signaling pathway	3(22)	3(112)	1.00	0.14	0.24	0.00393	ADRA2A,PLEK,ADM
172	GO:0031323, regulation of cellular metabolic process //GO:0009889, regulation of biosynthetic process //GO:0051240, positive regulation of multicellular organismal process //*GO:0045744, negative regulation of G-protein coupled receptor protein signaling pathway	3(22)	3(112)	1.00	0.14	0.24	0.00393	ADRA2A,PLEK,ADM
173	GO:0031323, regulation of cellular metabolic process //GO:0006810, transport //*GO:0009968, negative regulation of signal transduction //GO:0008277, regulation of G-protein coupled receptor protein signaling pathway	3(22)	3(112)	1.00	0.14	0.24	0.00393	ADRA2A,PLEK,ADM
174	GO:0009893, positive regulation of metabolic process //GO:0006810, transport //*GO:0009968, negative regulation of signal transduction //GO:0008277, regulation of G-protein coupled receptor protein signaling pathway	3(22)	3(112)	1.00	0.14	0.24	0.00393	ADRA2A,PLEK,ADM
175	GO:0009966, regulation of signal transduction //GO:0050793, regulation of developmental process //GO:0042127, regulation of cell proliferation //*GO:0043065, positive regulation of apoptotic process	3(22)	3(112)	1.00	0.14	0.24	0.00393	FRZB,RUNX3,ADM
176	GO:0048583, regulation of response to stimulus //GO:0030154, cell differentiation //GO:0009653, anatomical structure morphogenesis //GO:0060429, epithelium development //*GO:0043065, positive regulation of apoptotic process	3(22)	3(112)	1.00	0.14	0.24	0.00393	FRZB,RUNX3,ADM
177	GO:0035556, intracellular signal transduction //GO:0051174, regulation of phosphorus metabolic process //*GO:0045744, negative regulation of G-protein coupled receptor protein signaling pathway	3(22)	3(112)	1.00	0.14	0.24	0.00393	ADRA2A,PLEK,ADM
178	GO:0080090, regulation of primary metabolic process //GO:0031325, positive regulation of cellular metabolic process //GO:0044765, single-organism transport //*GO:0045744, negative regulation of G-protein coupled receptor protein signaling pathway	3(22)	3(112)	1.00	0.14	0.24	0.00393	ADRA2A,PLEK,ADM
179	GO:0035556, intracellular signal transduction //GO:0090066, regulation of anatomical structure size //*GO:0045744, negative regulation of G-protein coupled receptor protein signaling pathway	3(22)	3(112)	1.00	0.14	0.24	0.00393	ADRA2A,PLEK,ADM
180	GO:0007154, cell communication //GO:0044765, single-organism transport //GO:0090066, regulation of anatomical structure size //*GO:0045744, negative regulation of G-protein coupled receptor protein signaling pathway	3(22)	3(112)	1.00	0.14	0.24	0.00393	ADRA2A,PLEK,ADM
181	GO:0050794, regulation of cellular process //GO:0051239, regulation of multicellular organismal process //GO:0006952, defense response //GO:0048585, negative regulation of response to stimulus //GO:0007565, female pregnancy	3(22)	3(112)	1.00	0.14	0.23	0.00393	SPP1,ADRA2A,ADM
182	GO:0080090, regulation of primary metabolic process //GO:0031323, regulation of cellular metabolic process //GO:0009611, response to wounding //*GO:0045744, negative regulation of G-protein coupled receptor protein signaling pathway	3(22)	3(112)	1.00	0.14	0.23	0.00393	ADRA2A,PLEK,ADM
183	GO:0080090, regulation of primary metabolic process //GO:0031323, regulation of cellular metabolic process //GO:0090066, regulation of anatomical structure size //*GO:0045744, negative regulation of G-protein coupled receptor protein signaling pathway	3(22)	3(112)	1.00	0.14	0.23	0.00393	ADRA2A,PLEK,ADM
184	GO:0080090, regulation of primary metabolic process //GO:0009893, positive regulation of metabolic process //GO:0009611, response to wounding //*GO:0045744, negative regulation of G-protein coupled receptor protein signaling pathway	3(22)	3(112)	1.00	0.14	0.23	0.00393	ADRA2A,PLEK,ADM
185	GO:0080090, regulation of primary metabolic process //GO:0009893, positive regulation of metabolic process //GO:0090066, regulation of anatomical structure size //*GO:0045744, negative regulation of G-protein coupled receptor protein signaling pathway	3(22)	3(112)	1.00	0.14	0.23	0.00393	ADRA2A,PLEK,ADM
186	GO:0080090, regulation of primary metabolic process //GO:0044765, single-organism transport //GO:0090066, regulation of anatomical structure size //*GO:0045744, negative regulation of G-protein coupled receptor protein signaling pathway	3(22)	3(112)	1.00	0.14	0.23	0.00393	ADRA2A,PLEK,ADM
187	GO:0031323, regulation of cellular metabolic process //GO:0009893, positive regulation of metabolic process //GO:0009611, response to wounding //*GO:0045744, negative regulation of G-protein coupled receptor protein signaling pathway	3(22)	3(112)	1.00	0.14	0.23	0.00393	ADRA2A,PLEK,ADM
188	GO:0031323, regulation of cellular metabolic process //GO:0009893, positive regulation of metabolic process //GO:0090066, regulation of anatomical structure size //*GO:0045744, negative regulation of G-protein coupled receptor protein signaling pathway	3(22)	3(112)	1.00	0.14	0.23	0.00393	ADRA2A,PLEK,ADM
189	GO:0031323, regulation of cellular metabolic process //GO:0044765, single-organism transport //GO:0090066, regulation of anatomical structure size //*GO:0045744, negative regulation of G-protein coupled receptor protein signaling pathway	3(22)	3(112)	1.00	0.14	0.23	0.00393	ADRA2A,PLEK,ADM
190	GO:0009893, positive regulation of metabolic process //GO:0044765, single-organism transport //GO:0090066, regulation of anatomical structure size //*GO:0045744, negative regulation of G-protein coupled receptor protein signaling pathway	3(22)	3(112)	1.00	0.14	0.23	0.00393	ADRA2A,PLEK,ADM
191	GO:0048519, negative regulation of biological process //GO:0042127, regulation of cell proliferation //GO:0002009, morphogenesis of an epithelium //*GO:0043065, positive regulation of apoptotic process	3(22)	3(112)	1.00	0.14	0.23	0.00393	FRZB,RUNX3,ADM
192	GO:0080090, regulation of primary metabolic process //GO:0031323, regulation of cellular metabolic process //GO:0051240, positive regulation of multicellular organismal process //*GO:0045744, negative regulation of G-protein coupled receptor protein signaling pathway	3(22)	3(112)	1.00	0.14	0.23	0.00393	ADRA2A,PLEK,ADM
193	GO:0080090, regulation of primary metabolic process //GO:0009893, positive regulation of metabolic process //GO:0051240, positive regulation of multicellular organismal process //*GO:0045744, negative regulation of G-protein coupled receptor protein signaling pathway	3(22)	3(112)	1.00	0.14	0.23	0.00393	ADRA2A,PLEK,ADM
194	GO:0080090, regulation of primary metabolic process //GO:0051239, regulation of multicellular organismal process //GO:0051174, regulation of phosphorus metabolic process //*GO:0045744, negative regulation of G-protein coupled receptor protein signaling pathway	3(22)	3(112)	1.00	0.14	0.23	0.00393	ADRA2A,PLEK,ADM
195	GO:0031323, regulation of cellular metabolic process //GO:0009893, positive regulation of metabolic process //GO:0051240, positive regulation of multicellular organismal process //*GO:0045744, negative regulation of G-protein coupled receptor protein signaling pathway	3(22)	3(112)	1.00	0.14	0.23	0.00393	ADRA2A,PLEK,ADM
196	GO:0050794, regulation of cellular process //GO:0048583, regulation of response to stimulus //GO:0051240, positive regulation of multicellular organismal process //GO:0051241, negative regulation of multicellular organismal process //GO:0007565, female pregnancy	3(22)	3(112)	1.00	0.14	0.23	0.00393	SPP1,ADRA2A,ADM
197	GO:0030154, cell differentiation //GO:0009653, anatomical structure morphogenesis //GO:0009888, tissue development //GO:0045595, regulation of cell differentiation //*GO:0043068, positive regulation of programmed cell death	3(22)	3(112)	1.00	0.14	0.23	0.00393	FRZB,RUNX3,ADM
198	GO:0048869, cellular developmental process //GO:0009653, anatomical structure morphogenesis //GO:0009888, tissue development //GO:0045595, regulation of cell differentiation //*GO:0043065, positive regulation of apoptotic process	3(22)	3(112)	1.00	0.14	0.23	0.00393	FRZB,RUNX3,ADM
199	GO:0010646, regulation of cell communication //GO:0023051, regulation of signaling //GO:0009888, tissue development //GO:0045595, regulation of cell differentiation //GO:0010942, positive regulation of cell death	3(22)	3(112)	1.00	0.14	0.23	0.00393	FRZB,RUNX3,ADM
200	GO:0007154, cell communication //GO:0031326, regulation of cellular biosynthetic process //*GO:0009968, negative regulation of signal transduction //GO:0090066, regulation of anatomical structure size	3(22)	3(112)	1.00	0.14	0.23	0.00393	ADRA2A,PLEK,ADM
201	GO:0007165, signal transduction //GO:0009889, regulation of biosynthetic process //*GO:0009968, negative regulation of signal transduction //GO:0090066, regulation of anatomical structure size	3(22)	3(112)	1.00	0.14	0.23	0.00393	ADRA2A,PLEK,ADM
202	GO:0019222, regulation of metabolic process //GO:0051240, positive regulation of multicellular organismal process //GO:0090066, regulation of anatomical structure size //*GO:0045744, negative regulation of G-protein coupled receptor protein signaling pathway	3(22)	3(112)	1.00	0.14	0.23	0.00393	ADRA2A,PLEK,ADM
203	GO:0006810, transport //GO:0051240, positive regulation of multicellular organismal process //GO:0090066, regulation of anatomical structure size //*GO:0045744, negative regulation of G-protein coupled receptor protein signaling pathway	3(22)	3(112)	1.00	0.14	0.23	0.00393	ADRA2A,PLEK,ADM
204	GO:0050794, regulation of cellular process //GO:0048583, regulation of response to stimulus //GO:0006952, defense response //GO:0051241, negative regulation of multicellular organismal process //GO:0007565, female pregnancy	3(22)	3(112)	1.00	0.14	0.23	0.00393	SPP1,ADRA2A,ADM
205	GO:0007165, signal transduction //GO:0031326, regulation of cellular biosynthetic process //GO:0031325, positive regulation of cellular metabolic process //GO:0010648, negative regulation of cell communication //GO:0008277, regulation of G-protein coupled receptor protein signaling pathway	3(22)	4(112)	0.75	0.14	0.23	0.01400	ADRA2A,PLEK,ADM
206	GO:0007154, cell communication //GO:0009889, regulation of biosynthetic process //GO:0044765, single-organism transport //*GO:0045744, negative regulation of G-protein coupled receptor protein signaling pathway	3(22)	3(112)	1.00	0.14	0.23	0.00393	ADRA2A,PLEK,ADM
207	GO:0007154, cell communication //GO:0031325, positive regulation of cellular metabolic process //GO:0051239, regulation of multicellular organismal process //*GO:0045744, negative regulation of G-protein coupled receptor protein signaling pathway	3(22)	3(112)	1.00	0.14	0.23	0.00393	ADRA2A,PLEK,ADM
208	GO:0080090, regulation of primary metabolic process //GO:0031326, regulation of cellular biosynthetic process //*GO:0009968, negative regulation of signal transduction //GO:0090066, regulation of anatomical structure size	3(22)	3(112)	1.00	0.14	0.23	0.00393	ADRA2A,PLEK,ADM
209	GO:0010646, regulation of cell communication //GO:0023051, regulation of signaling //GO:0042127, regulation of cell proliferation //*GO:0043065, positive regulation of apoptotic process	3(22)	3(112)	1.00	0.14	0.23	0.00393	FRZB,RUNX3,ADM
210	GO:0010646, regulation of cell communication //GO:0023051, regulation of signaling //*GO:0008285, negative regulation of cell proliferation //*GO:0043068, positive regulation of programmed cell death	3(22)	3(112)	1.00	0.14	0.23	0.00393	FRZB,RUNX3,ADM
211	GO:0035556, intracellular signal transduction //GO:0051240, positive regulation of multicellular organismal process //*GO:0045744, negative regulation of G-protein coupled receptor protein signaling pathway	3(22)	3(112)	1.00	0.14	0.23	0.00393	ADRA2A,PLEK,ADM
212	GO:0030154, cell differentiation //GO:0009653, anatomical structure morphogenesis //GO:0050793, regulation of developmental process //GO:0060429, epithelium development //*GO:0043068, positive regulation of programmed cell death	3(22)	3(112)	1.00	0.14	0.23	0.00393	FRZB,RUNX3,ADM
213	GO:0048869, cellular developmental process //GO:0009653, anatomical structure morphogenesis //GO:0050793, regulation of developmental process //GO:0060429, epithelium development //*GO:0043065, positive regulation of apoptotic process	3(22)	3(112)	1.00	0.14	0.23	0.00393	FRZB,RUNX3,ADM
214	GO:0080090, regulation of primary metabolic process //GO:0009889, regulation of biosynthetic process //GO:0044765, single-organism transport //*GO:0045744, negative regulation of G-protein coupled receptor protein signaling pathway	3(22)	3(112)	1.00	0.14	0.23	0.00393	ADRA2A,PLEK,ADM
215	GO:0080090, regulation of primary metabolic process //GO:0031325, positive regulation of cellular metabolic process //GO:0051239, regulation of multicellular organismal process //*GO:0045744, negative regulation of G-protein coupled receptor protein signaling pathway	3(22)	3(112)	1.00	0.14	0.23	0.00393	ADRA2A,PLEK,ADM
216	GO:0031323, regulation of cellular metabolic process //GO:0009889, regulation of biosynthetic process //GO:0044765, single-organism transport //*GO:0045744, negative regulation of G-protein coupled receptor protein signaling pathway	3(22)	3(112)	1.00	0.14	0.23	0.00393	ADRA2A,PLEK,ADM
217	GO:0030154, cell differentiation //GO:0042127, regulation of cell proliferation //GO:0060429, epithelium development //*GO:0043065, positive regulation of apoptotic process	3(22)	3(112)	1.00	0.14	0.23	0.00393	FRZB,RUNX3,ADM
218	GO:0030154, cell differentiation //GO:0042127, regulation of cell proliferation //GO:0048729, tissue morphogenesis //*GO:0043065, positive regulation of apoptotic process	3(22)	3(112)	1.00	0.14	0.23	0.00393	FRZB,RUNX3,ADM
219	GO:0030154, cell differentiation //GO:0042127, regulation of cell proliferation //GO:0002009, morphogenesis of an epithelium //*GO:0043068, positive regulation of programmed cell death	3(22)	3(112)	1.00	0.14	0.23	0.00393	FRZB,RUNX3,ADM
220	GO:0048869, cellular developmental process //GO:0042127, regulation of cell proliferation //GO:0002009, morphogenesis of an epithelium //*GO:0043065, positive regulation of apoptotic process	3(22)	3(112)	1.00	0.14	0.23	0.00393	FRZB,RUNX3,ADM
221	GO:0009966, regulation of signal transduction //GO:0009888, tissue development //GO:0045595, regulation of cell differentiation //*GO:0043065, positive regulation of apoptotic process	3(22)	3(112)	1.00	0.14	0.23	0.00393	FRZB,RUNX3,ADM
222	GO:0031325, positive regulation of cellular metabolic process //GO:0051239, regulation of multicellular organismal process //GO:0044765, single-organism transport //*GO:0045744, negative regulation of G-protein coupled receptor protein signaling pathway	3(22)	3(112)	1.00	0.14	0.23	0.00393	ADRA2A,PLEK,ADM
223	GO:0080090, regulation of primary metabolic process //GO:0031323, regulation of cellular metabolic process //GO:0009966, regulation of signal transduction //GO:0051239, regulation of multicellular organismal process //GO:0009611, response to wounding	3(22)	3(112)	1.00	0.14	0.23	0.00393	ADRA2A,PLEK,ADM
224	GO:0010646, regulation of cell communication //GO:0023051, regulation of signaling //GO:0050793, regulation of developmental process //GO:0009888, tissue development //*GO:0043068, positive regulation of programmed cell death	3(22)	3(112)	1.00	0.14	0.23	0.00393	FRZB,RUNX3,ADM
225	GO:0006952, defense response //GO:0051240, positive regulation of multicellular organismal process //GO:0051241, negative regulation of multicellular organismal process //GO:0007565, female pregnancy	3(22)	3(112)	1.00	0.14	0.23	0.00393	SPP1,ADRA2A,ADM
226	GO:0007154, cell communication //GO:0051239, regulation of multicellular organismal process //GO:0009611, response to wounding //*GO:0045744, negative regulation of G-protein coupled receptor protein signaling pathway	3(22)	3(112)	1.00	0.14	0.23	0.00393	ADRA2A,PLEK,ADM
227	GO:0007154, cell communication //GO:0051239, regulation of multicellular organismal process //GO:0090066, regulation of anatomical structure size //*GO:0045744, negative regulation of G-protein coupled receptor protein signaling pathway	3(22)	3(112)	1.00	0.14	0.23	0.00393	ADRA2A,PLEK,ADM
228	GO:0048583, regulation of response to stimulus //GO:0030154, cell differentiation //GO:0009653, anatomical structure morphogenesis //GO:0009888, tissue development //*GO:0043065, positive regulation of apoptotic process	3(22)	3(112)	1.00	0.14	0.23	0.00393	FRZB,RUNX3,ADM
229	GO:0048583, regulation of response to stimulus //GO:0030154, cell differentiation //GO:0009653, anatomical structure morphogenesis //GO:0060429, epithelium development //*GO:0043068, positive regulation of programmed cell death	3(22)	3(112)	1.00	0.14	0.23	0.00393	FRZB,RUNX3,ADM
230	GO:0048583, regulation of response to stimulus //GO:0048869, cellular developmental process //GO:0009653, anatomical structure morphogenesis //GO:0060429, epithelium development //*GO:0043065, positive regulation of apoptotic process	3(22)	3(112)	1.00	0.14	0.23	0.00393	FRZB,RUNX3,ADM
231	GO:0007154, cell communication //GO:0031325, positive regulation of cellular metabolic process //*GO:0009968, negative regulation of signal transduction //GO:0090066, regulation of anatomical structure size	3(22)	3(112)	1.00	0.14	0.23	0.00393	ADRA2A,PLEK,ADM
232	GO:0080090, regulation of primary metabolic process //GO:0051239, regulation of multicellular organismal process //GO:0090066, regulation of anatomical structure size //*GO:0045744, negative regulation of G-protein coupled receptor protein signaling pathway	3(22)	3(112)	1.00	0.14	0.23	0.00393	ADRA2A,PLEK,ADM
233	GO:0031323, regulation of cellular metabolic process //GO:0051239, regulation of multicellular organismal process //GO:0090066, regulation of anatomical structure size //*GO:0045744, negative regulation of G-protein coupled receptor protein signaling pathway	3(22)	3(112)	1.00	0.14	0.23	0.00393	ADRA2A,PLEK,ADM
234	GO:0009893, positive regulation of metabolic process //GO:0051239, regulation of multicellular organismal process //GO:0090066, regulation of anatomical structure size //*GO:0045744, negative regulation of G-protein coupled receptor protein signaling pathway	3(22)	3(112)	1.00	0.14	0.23	0.00393	ADRA2A,PLEK,ADM
235	GO:0051239, regulation of multicellular organismal process //GO:0044765, single-organism transport //GO:0090066, regulation of anatomical structure size //*GO:0045744, negative regulation of G-protein coupled receptor protein signaling pathway	3(22)	3(112)	1.00	0.14	0.23	0.00393	ADRA2A,PLEK,ADM
236	GO:0080090, regulation of primary metabolic process //GO:0045937, positive regulation of phosphate metabolic process //*GO:0045744, negative regulation of G-protein coupled receptor protein signaling pathway	3(22)	3(112)	1.00	0.14	0.23	0.00393	ADRA2A,PLEK,ADM
237	GO:0007154, cell communication //GO:0031325, positive regulation of cellular metabolic process //GO:0006810, transport //*GO:0045744, negative regulation of G-protein coupled receptor protein signaling pathway	3(22)	3(112)	1.00	0.14	0.23	0.00393	ADRA2A,PLEK,ADM
238	GO:0019222, regulation of metabolic process //GO:0006810, transport //*GO:0009968, negative regulation of signal transduction //GO:0008277, regulation of G-protein coupled receptor protein signaling pathway	3(22)	3(112)	1.00	0.14	0.23	0.00393	ADRA2A,PLEK,ADM
239	GO:0080090, regulation of primary metabolic process //GO:0031325, positive regulation of cellular metabolic process //*GO:0009968, negative regulation of signal transduction //GO:0090066, regulation of anatomical structure size	3(22)	3(112)	1.00	0.14	0.23	0.00393	ADRA2A,PLEK,ADM
240	GO:0010646, regulation of cell communication //GO:0050793, regulation of developmental process //GO:0042127, regulation of cell proliferation //*GO:0043065, positive regulation of apoptotic process	3(22)	3(112)	1.00	0.14	0.23	0.00393	FRZB,RUNX3,ADM
241	GO:0009966, regulation of signal transduction //GO:0050793, regulation of developmental process //GO:0042127, regulation of cell proliferation //*GO:0043068, positive regulation of programmed cell death	3(22)	3(112)	1.00	0.14	0.23	0.00393	FRZB,RUNX3,ADM
242	GO:0080090, regulation of primary metabolic process //GO:0031323, regulation of cellular metabolic process //GO:0009893, positive regulation of metabolic process //*GO:0045744, negative regulation of G-protein coupled receptor protein signaling pathway	3(22)	3(112)	1.00	0.14	0.22	0.00393	ADRA2A,PLEK,ADM
243	GO:0080090, regulation of primary metabolic process //GO:0031323, regulation of cellular metabolic process //GO:0044765, single-organism transport //*GO:0045744, negative regulation of G-protein coupled receptor protein signaling pathway	3(22)	3(112)	1.00	0.14	0.22	0.00393	ADRA2A,PLEK,ADM
244	GO:0080090, regulation of primary metabolic process //GO:0009893, positive regulation of metabolic process //GO:0044765, single-organism transport //*GO:0045744, negative regulation of G-protein coupled receptor protein signaling pathway	3(22)	3(112)	1.00	0.14	0.22	0.00393	ADRA2A,PLEK,ADM
245	GO:0031323, regulation of cellular metabolic process //GO:0009893, positive regulation of metabolic process //GO:0044765, single-organism transport //*GO:0045744, negative regulation of G-protein coupled receptor protein signaling pathway	3(22)	3(112)	1.00	0.14	0.22	0.00393	ADRA2A,PLEK,ADM
246	GO:0031325, positive regulation of cellular metabolic process //*GO:0009968, negative regulation of signal transduction //GO:0008277, regulation of G-protein coupled receptor protein signaling pathway	3(22)	3(112)	1.00	0.14	0.22	0.00393	ADRA2A,PLEK,ADM
247	GO:0007165, signal transduction //GO:0031326, regulation of cellular biosynthetic process //GO:0031325, positive regulation of cellular metabolic process //GO:0023057, negative regulation of signaling //GO:0008277, regulation of G-protein coupled receptor protein signaling pathway	3(22)	4(112)	0.75	0.14	0.22	0.01400	ADRA2A,PLEK,ADM
248	GO:0007165, signal transduction //GO:0031326, regulation of cellular biosynthetic process //GO:0051239, regulation of multicellular organismal process //*GO:0009968, negative regulation of signal transduction //GO:0008277, regulation of G-protein coupled receptor protein signaling pathway	3(22)	4(112)	0.75	0.14	0.22	0.01400	ADRA2A,PLEK,ADM
249	GO:0051240, positive regulation of multicellular organismal process //*GO:0009968, negative regulation of signal transduction //GO:0008277, regulation of G-protein coupled receptor protein signaling pathway	3(22)	3(112)	1.00	0.14	0.22	0.00393	ADRA2A,PLEK,ADM
250	GO:0048518, positive regulation of biological process //GO:0044765, single-organism transport //GO:0090066, regulation of anatomical structure size //*GO:0045744, negative regulation of G-protein coupled receptor protein signaling pathway	3(22)	3(112)	1.00	0.14	0.22	0.00393	ADRA2A,PLEK,ADM
251	GO:0019222, regulation of metabolic process //GO:0044765, single-organism transport //GO:0090066, regulation of anatomical structure size //*GO:0045744, negative regulation of G-protein coupled receptor protein signaling pathway	3(22)	3(112)	1.00	0.14	0.22	0.00393	ADRA2A,PLEK,ADM
252	GO:0080090, regulation of primary metabolic process //GO:0006810, transport //GO:0090066, regulation of anatomical structure size //*GO:0045744, negative regulation of G-protein coupled receptor protein signaling pathway	3(22)	3(112)	1.00	0.14	0.22	0.00393	ADRA2A,PLEK,ADM
253	GO:0031323, regulation of cellular metabolic process //GO:0006810, transport //GO:0090066, regulation of anatomical structure size //*GO:0045744, negative regulation of G-protein coupled receptor protein signaling pathway	3(22)	3(112)	1.00	0.14	0.22	0.00393	ADRA2A,PLEK,ADM
254	GO:0009893, positive regulation of metabolic process //GO:0006810, transport //GO:0090066, regulation of anatomical structure size //*GO:0045744, negative regulation of G-protein coupled receptor protein signaling pathway	3(22)	3(112)	1.00	0.14	0.22	0.00393	ADRA2A,PLEK,ADM
255	GO:0048519, negative regulation of biological process //GO:0042127, regulation of cell proliferation //GO:0060429, epithelium development //*GO:0043065, positive regulation of apoptotic process	3(22)	3(112)	1.00	0.14	0.22	0.00393	FRZB,RUNX3,ADM
256	GO:0048519, negative regulation of biological process //GO:0042127, regulation of cell proliferation //GO:0048729, tissue morphogenesis //*GO:0043065, positive regulation of apoptotic process	3(22)	3(112)	1.00	0.14	0.22	0.00393	FRZB,RUNX3,ADM
257	GO:0048519, negative regulation of biological process //GO:0042127, regulation of cell proliferation //GO:0002009, morphogenesis of an epithelium //*GO:0043068, positive regulation of programmed cell death	3(22)	3(112)	1.00	0.14	0.22	0.00393	FRZB,RUNX3,ADM
258	GO:0030154, cell differentiation //GO:0009653, anatomical structure morphogenesis //GO:0009888, tissue development //GO:0045595, regulation of cell differentiation //GO:0010942, positive regulation of cell death	3(22)	3(112)	1.00	0.14	0.22	0.00393	FRZB,RUNX3,ADM
259	GO:0048869, cellular developmental process //GO:0009653, anatomical structure morphogenesis //GO:0009888, tissue development //GO:0045595, regulation of cell differentiation //*GO:0043068, positive regulation of programmed cell death	3(22)	3(112)	1.00	0.14	0.22	0.00393	FRZB,RUNX3,ADM
260	GO:0007154, cell communication //GO:0031326, regulation of cellular biosynthetic process //GO:0031325, positive regulation of cellular metabolic process //GO:0010648, negative regulation of cell communication //GO:0008277, regulation of G-protein coupled receptor protein signaling pathway	3(22)	4(112)	0.75	0.14	0.22	0.01400	ADRA2A,PLEK,ADM
261	GO:0007165, signal transduction //GO:0009889, regulation of biosynthetic process //GO:0031325, positive regulation of cellular metabolic process //GO:0010648, negative regulation of cell communication //GO:0008277, regulation of G-protein coupled receptor protein signaling pathway	3(22)	4(112)	0.75	0.14	0.22	0.01400	ADRA2A,PLEK,ADM
262	GO:0048519, negative regulation of biological process //GO:0048513, animal organ development //GO:0002009, morphogenesis of an epithelium //*GO:0043065, positive regulation of apoptotic process	3(22)	3(112)	1.00	0.14	0.22	0.00393	FRZB,RUNX3,ADM
263	GO:0009966, regulation of signal transduction //*GO:0008285, negative regulation of cell proliferation //*GO:0043065, positive regulation of apoptotic process	3(22)	3(112)	1.00	0.14	0.22	0.00393	FRZB,RUNX3,ADM
264	GO:0030154, cell differentiation //GO:0009653, anatomical structure morphogenesis //GO:0050793, regulation of developmental process //GO:0060429, epithelium development //GO:0010942, positive regulation of cell death	3(22)	3(112)	1.00	0.14	0.22	0.00393	FRZB,RUNX3,ADM
265	GO:0048869, cellular developmental process //GO:0009653, anatomical structure morphogenesis //GO:0050793, regulation of developmental process //GO:0060429, epithelium development //*GO:0043068, positive regulation of programmed cell death	3(22)	3(112)	1.00	0.14	0.22	0.00393	FRZB,RUNX3,ADM
266	GO:0007165, signal transduction //GO:0031326, regulation of cellular biosynthetic process //GO:0031325, positive regulation of cellular metabolic process //GO:0048585, negative regulation of response to stimulus //GO:0008277, regulation of G-protein coupled receptor protein signaling pathway	3(22)	4(112)	0.75	0.14	0.22	0.01400	ADRA2A,PLEK,ADM
267	GO:0007154, cell communication //GO:0009889, regulation of biosynthetic process //*GO:0009968, negative regulation of signal transduction //GO:0090066, regulation of anatomical structure size	3(22)	3(112)	1.00	0.14	0.22	0.00393	ADRA2A,PLEK,ADM
268	GO:0007154, cell communication //GO:0051239, regulation of multicellular organismal process //GO:0044765, single-organism transport //*GO:0045744, negative regulation of G-protein coupled receptor protein signaling pathway	3(22)	3(112)	1.00	0.14	0.22	0.00393	ADRA2A,PLEK,ADM
269	GO:0007165, signal transduction //GO:0031326, regulation of cellular biosynthetic process //GO:0031325, positive regulation of cellular metabolic process //GO:0009611, response to wounding	3(22)	3(112)	1.00	0.14	0.22	0.00393	ADRA2A,PLEK,ADM
270	GO:0080090, regulation of primary metabolic process //GO:0009889, regulation of biosynthetic process //*GO:0009968, negative regulation of signal transduction //GO:0090066, regulation of anatomical structure size	3(22)	3(112)	1.00	0.14	0.22	0.00393	ADRA2A,PLEK,ADM
271	GO:0080090, regulation of primary metabolic process //GO:0009893, positive regulation of metabolic process //GO:0051239, regulation of multicellular organismal process //*GO:0045744, negative regulation of G-protein coupled receptor protein signaling pathway	3(22)	3(112)	1.00	0.14	0.22	0.00393	ADRA2A,PLEK,ADM
272	GO:0080090, regulation of primary metabolic process //GO:0051239, regulation of multicellular organismal process //GO:0044765, single-organism transport //*GO:0045744, negative regulation of G-protein coupled receptor protein signaling pathway	3(22)	3(112)	1.00	0.14	0.22	0.00393	ADRA2A,PLEK,ADM
273	GO:0031323, regulation of cellular metabolic process //GO:0009889, regulation of biosynthetic process //*GO:0009968, negative regulation of signal transduction //GO:0090066, regulation of anatomical structure size	3(22)	3(112)	1.00	0.14	0.22	0.00393	ADRA2A,PLEK,ADM
274	GO:0031323, regulation of cellular metabolic process //GO:0009893, positive regulation of metabolic process //GO:0051239, regulation of multicellular organismal process //*GO:0045744, negative regulation of G-protein coupled receptor protein signaling pathway	3(22)	3(112)	1.00	0.14	0.22	0.00393	ADRA2A,PLEK,ADM
275	GO:0031323, regulation of cellular metabolic process //GO:0051239, regulation of multicellular organismal process //GO:0044765, single-organism transport //*GO:0045744, negative regulation of G-protein coupled receptor protein signaling pathway	3(22)	3(112)	1.00	0.14	0.22	0.00393	ADRA2A,PLEK,ADM
276	GO:0030154, cell differentiation //GO:0050793, regulation of developmental process //GO:0002009, morphogenesis of an epithelium //*GO:0043065, positive regulation of apoptotic process	3(22)	3(112)	1.00	0.14	0.22	0.00393	FRZB,RUNX3,ADM
277	GO:0030154, cell differentiation //GO:0042127, regulation of cell proliferation //GO:0060429, epithelium development //*GO:0043068, positive regulation of programmed cell death	3(22)	3(112)	1.00	0.14	0.22	0.00393	FRZB,RUNX3,ADM
278	GO:0030154, cell differentiation //GO:0042127, regulation of cell proliferation //GO:0048729, tissue morphogenesis //*GO:0043068, positive regulation of programmed cell death	3(22)	3(112)	1.00	0.14	0.22	0.00393	FRZB,RUNX3,ADM
279	GO:0030154, cell differentiation //GO:0042127, regulation of cell proliferation //GO:0002009, morphogenesis of an epithelium //GO:0010942, positive regulation of cell death	3(22)	3(112)	1.00	0.14	0.22	0.00393	FRZB,RUNX3,ADM
280	GO:0030154, cell differentiation //GO:0060429, epithelium development //GO:0048729, tissue morphogenesis //*GO:0043065, positive regulation of apoptotic process	3(22)	3(112)	1.00	0.14	0.22	0.00393	FRZB,RUNX3,ADM
281	GO:0048869, cellular developmental process //GO:0042127, regulation of cell proliferation //GO:0060429, epithelium development //*GO:0043065, positive regulation of apoptotic process	3(22)	3(112)	1.00	0.14	0.22	0.00393	FRZB,RUNX3,ADM
282	GO:0048869, cellular developmental process //GO:0042127, regulation of cell proliferation //GO:0048729, tissue morphogenesis //*GO:0043065, positive regulation of apoptotic process	3(22)	3(112)	1.00	0.14	0.22	0.00393	FRZB,RUNX3,ADM
283	GO:0048869, cellular developmental process //GO:0042127, regulation of cell proliferation //GO:0002009, morphogenesis of an epithelium //*GO:0043068, positive regulation of programmed cell death	3(22)	3(112)	1.00	0.14	0.22	0.00393	FRZB,RUNX3,ADM
284	GO:0009893, positive regulation of metabolic process //GO:0051239, regulation of multicellular organismal process //GO:0044765, single-organism transport //*GO:0045744, negative regulation of G-protein coupled receptor protein signaling pathway	3(22)	3(112)	1.00	0.14	0.22	0.00393	ADRA2A,PLEK,ADM
285	GO:0010646, regulation of cell communication //GO:0023051, regulation of signaling //GO:0042127, regulation of cell proliferation //*GO:0043068, positive regulation of programmed cell death	3(22)	3(112)	1.00	0.14	0.22	0.00393	FRZB,RUNX3,ADM
286	GO:0010646, regulation of cell communication //GO:0023051, regulation of signaling //GO:0060429, epithelium development //*GO:0043065, positive regulation of apoptotic process	3(22)	3(112)	1.00	0.14	0.22	0.00393	FRZB,RUNX3,ADM
287	GO:0010646, regulation of cell communication //GO:0023051, regulation of signaling //*GO:0008285, negative regulation of cell proliferation //GO:0010942, positive regulation of cell death	3(22)	3(112)	1.00	0.14	0.22	0.00393	FRZB,RUNX3,ADM
288	GO:0010646, regulation of cell communication //GO:0009888, tissue development //GO:0045595, regulation of cell differentiation //*GO:0043065, positive regulation of apoptotic process	3(22)	3(112)	1.00	0.14	0.22	0.00393	FRZB,RUNX3,ADM
289	GO:0023051, regulation of signaling //GO:0050793, regulation of developmental process //GO:0042127, regulation of cell proliferation //*GO:0043065, positive regulation of apoptotic process	3(22)	3(112)	1.00	0.14	0.22	0.00393	FRZB,RUNX3,ADM
290	GO:0009966, regulation of signal transduction //GO:0009888, tissue development //GO:0045595, regulation of cell differentiation //*GO:0043068, positive regulation of programmed cell death	3(22)	3(112)	1.00	0.14	0.22	0.00393	FRZB,RUNX3,ADM
291	GO:0031325, positive regulation of cellular metabolic process //GO:0051239, regulation of multicellular organismal process //*GO:0009968, negative regulation of signal transduction //GO:0090066, regulation of anatomical structure size	3(22)	3(112)	1.00	0.14	0.22	0.00393	ADRA2A,PLEK,ADM
292	GO:0010033, response to organic substance //GO:0051240, positive regulation of multicellular organismal process //GO:0051241, negative regulation of multicellular organismal process //GO:0007565, female pregnancy	3(22)	3(112)	1.00	0.14	0.22	0.00393	SPP1,ADRA2A,ADM
293	GO:0080090, regulation of primary metabolic process //GO:0031323, regulation of cellular metabolic process //GO:0010646, regulation of cell communication //GO:0051239, regulation of multicellular organismal process //GO:0009611, response to wounding	3(22)	3(112)	1.00	0.14	0.22	0.00393	ADRA2A,PLEK,ADM
294	GO:0010646, regulation of cell communication //GO:0023051, regulation of signaling //GO:0050793, regulation of developmental process //GO:0009888, tissue development //GO:0010942, positive regulation of cell death	3(22)	3(112)	1.00	0.14	0.22	0.00393	FRZB,RUNX3,ADM
295	GO:0031326, regulation of cellular biosynthetic process //GO:0009611, response to wounding //*GO:0045744, negative regulation of G-protein coupled receptor protein signaling pathway	3(22)	3(112)	1.00	0.14	0.22	0.00393	ADRA2A,PLEK,ADM
296	GO:0031326, regulation of cellular biosynthetic process //GO:0090066, regulation of anatomical structure size //*GO:0045744, negative regulation of G-protein coupled receptor protein signaling pathway	3(22)	3(112)	1.00	0.14	0.22	0.00393	ADRA2A,PLEK,ADM
297	GO:0007154, cell communication //GO:0031326, regulation of cellular biosynthetic process //GO:0031325, positive regulation of cellular metabolic process //GO:0023057, negative regulation of signaling //GO:0008277, regulation of G-protein coupled receptor protein signaling pathway	3(22)	4(112)	0.75	0.14	0.21	0.01400	ADRA2A,PLEK,ADM
298	GO:0007154, cell communication //GO:0031326, regulation of cellular biosynthetic process //GO:0051239, regulation of multicellular organismal process //*GO:0009968, negative regulation of signal transduction //GO:0008277, regulation of G-protein coupled receptor protein signaling pathway	3(22)	4(112)	0.75	0.14	0.21	0.01400	ADRA2A,PLEK,ADM
299	GO:0007154, cell communication //GO:0031325, positive regulation of cellular metabolic process //GO:0048585, negative regulation of response to stimulus //GO:0010648, negative regulation of cell communication //GO:0008277, regulation of G-protein coupled receptor protein signaling pathway	3(22)	4(112)	0.75	0.14	0.21	0.01400	ADRA2A,PLEK,ADM
300	GO:0007154, cell communication //GO:0031325, positive regulation of cellular metabolic process //GO:0051240, positive regulation of multicellular organismal process //GO:0010648, negative regulation of cell communication //GO:0008277, regulation of G-protein coupled receptor protein signaling pathway	3(22)	4(112)	0.75	0.14	0.21	0.01400	ADRA2A,PLEK,ADM
301	GO:0007165, signal transduction //GO:0009889, regulation of biosynthetic process //GO:0031325, positive regulation of cellular metabolic process //GO:0023057, negative regulation of signaling //GO:0008277, regulation of G-protein coupled receptor protein signaling pathway	3(22)	4(112)	0.75	0.14	0.21	0.01400	ADRA2A,PLEK,ADM
302	GO:0007165, signal transduction //GO:0009889, regulation of biosynthetic process //GO:0051239, regulation of multicellular organismal process //*GO:0009968, negative regulation of signal transduction //GO:0008277, regulation of G-protein coupled receptor protein signaling pathway	3(22)	4(112)	0.75	0.14	0.21	0.01400	ADRA2A,PLEK,ADM
303	GO:0048583, regulation of response to stimulus //GO:0030154, cell differentiation //GO:0009653, anatomical structure morphogenesis //GO:0009888, tissue development //*GO:0043068, positive regulation of programmed cell death	3(22)	3(112)	1.00	0.14	0.21	0.00393	FRZB,RUNX3,ADM
304	GO:0048583, regulation of response to stimulus //GO:0030154, cell differentiation //GO:0009653, anatomical structure morphogenesis //GO:0060429, epithelium development //GO:0010942, positive regulation of cell death	3(22)	3(112)	1.00	0.14	0.21	0.00393	FRZB,RUNX3,ADM
305	GO:0048583, regulation of response to stimulus //GO:0048869, cellular developmental process //GO:0009653, anatomical structure morphogenesis //GO:0009888, tissue development //*GO:0043065, positive regulation of apoptotic process	3(22)	3(112)	1.00	0.14	0.21	0.00393	FRZB,RUNX3,ADM
306	GO:0048583, regulation of response to stimulus //GO:0048869, cellular developmental process //GO:0009653, anatomical structure morphogenesis //GO:0060429, epithelium development //*GO:0043068, positive regulation of programmed cell death	3(22)	3(112)	1.00	0.14	0.21	0.00393	FRZB,RUNX3,ADM
307	GO:0080090, regulation of primary metabolic process //GO:0031325, positive regulation of cellular metabolic process //GO:0048585, negative regulation of response to stimulus //GO:0010648, negative regulation of cell communication //GO:0008277, regulation of G-protein coupled receptor protein signaling pathway	3(22)	4(112)	0.75	0.14	0.21	0.01400	ADRA2A,PLEK,ADM
308	GO:0080090, regulation of primary metabolic process //GO:0031325, positive regulation of cellular metabolic process //GO:0051240, positive regulation of multicellular organismal process //GO:0010648, negative regulation of cell communication //GO:0008277, regulation of G-protein coupled receptor protein signaling pathway	3(22)	4(112)	0.75	0.14	0.21	0.01400	ADRA2A,PLEK,ADM
309	GO:0007165, signal transduction //GO:0009611, response to wounding //*GO:0045744, negative regulation of G-protein coupled receptor protein signaling pathway	3(22)	3(112)	1.00	0.14	0.21	0.00393	ADRA2A,PLEK,ADM
310	GO:0007165, signal transduction //GO:0090066, regulation of anatomical structure size //*GO:0045744, negative regulation of G-protein coupled receptor protein signaling pathway	3(22)	3(112)	1.00	0.14	0.21	0.00393	ADRA2A,PLEK,ADM
311	GO:0050794, regulation of cellular process //GO:0048583, regulation of response to stimulus //GO:0051239, regulation of multicellular organismal process //GO:0006952, defense response //GO:0007565, female pregnancy	3(22)	3(112)	1.00	0.14	0.21	0.00393	SPP1,ADRA2A,ADM
312	GO:0080090, regulation of primary metabolic process //GO:0031323, regulation of cellular metabolic process //GO:0006810, transport //*GO:0045744, negative regulation of G-protein coupled receptor protein signaling pathway	3(22)	3(112)	1.00	0.14	0.21	0.00393	ADRA2A,PLEK,ADM
313	GO:0009966, regulation of signal transduction //GO:0050793, regulation of developmental process //GO:0009888, tissue development //*GO:0043065, positive regulation of apoptotic process	3(22)	3(112)	1.00	0.14	0.21	0.00393	FRZB,RUNX3,ADM
314	GO:0080090, regulation of primary metabolic process //GO:0031323, regulation of cellular metabolic process //*GO:0009968, negative regulation of signal transduction //GO:0090066, regulation of anatomical structure size	3(22)	3(112)	1.00	0.14	0.21	0.00393	ADRA2A,PLEK,ADM
315	GO:0080090, regulation of primary metabolic process //GO:0009893, positive regulation of metabolic process //*GO:0009968, negative regulation of signal transduction //GO:0090066, regulation of anatomical structure size	3(22)	3(112)	1.00	0.14	0.21	0.00393	ADRA2A,PLEK,ADM
316	GO:0031323, regulation of cellular metabolic process //GO:0009893, positive regulation of metabolic process //*GO:0009968, negative regulation of signal transduction //GO:0090066, regulation of anatomical structure size	3(22)	3(112)	1.00	0.14	0.21	0.00393	ADRA2A,PLEK,ADM
317	GO:0010646, regulation of cell communication //GO:0050793, regulation of developmental process //GO:0042127, regulation of cell proliferation //*GO:0043068, positive regulation of programmed cell death	3(22)	3(112)	1.00	0.14	0.21	0.00393	FRZB,RUNX3,ADM
318	GO:0009966, regulation of signal transduction //GO:0050793, regulation of developmental process //GO:0042127, regulation of cell proliferation //GO:0010942, positive regulation of cell death	3(22)	3(112)	1.00	0.14	0.21	0.00393	FRZB,RUNX3,ADM
319	GO:0080090, regulation of primary metabolic process //GO:0010562, positive regulation of phosphorus metabolic process //*GO:0045744, negative regulation of G-protein coupled receptor protein signaling pathway	3(22)	3(112)	1.00	0.14	0.21	0.00393	ADRA2A,PLEK,ADM
320	GO:0006810, transport //GO:0045937, positive regulation of phosphate metabolic process //*GO:0045744, negative regulation of G-protein coupled receptor protein signaling pathway	3(22)	3(112)	1.00	0.14	0.21	0.00393	ADRA2A,PLEK,ADM
321	GO:0019222, regulation of metabolic process //GO:0051239, regulation of multicellular organismal process //GO:0090066, regulation of anatomical structure size //*GO:0045744, negative regulation of G-protein coupled receptor protein signaling pathway	3(22)	3(112)	1.00	0.14	0.21	0.00393	ADRA2A,PLEK,ADM
322	GO:0080090, regulation of primary metabolic process //GO:0031323, regulation of cellular metabolic process //GO:0009893, positive regulation of metabolic process //GO:0051239, regulation of multicellular organismal process //GO:0009611, response to wounding	3(22)	3(112)	1.00	0.14	0.21	0.00393	ADRA2A,PLEK,ADM
323	GO:0007154, cell communication //GO:0009889, regulation of biosynthetic process //GO:0031325, positive regulation of cellular metabolic process //GO:0010648, negative regulation of cell communication //GO:0008277, regulation of G-protein coupled receptor protein signaling pathway	3(22)	4(112)	0.75	0.14	0.21	0.01400	ADRA2A,PLEK,ADM
324	GO:0048522, positive regulation of cellular process //*GO:0009968, negative regulation of signal transduction //GO:0008277, regulation of G-protein coupled receptor protein signaling pathway	3(22)	3(112)	1.00	0.14	0.21	0.00393	ADRA2A,PLEK,ADM
325	GO:0031326, regulation of cellular biosynthetic process //GO:0051240, positive regulation of multicellular organismal process //*GO:0045744, negative regulation of G-protein coupled receptor protein signaling pathway	3(22)	3(112)	1.00	0.14	0.21	0.00393	ADRA2A,PLEK,ADM
326	GO:0009893, positive regulation of metabolic process //*GO:0009968, negative regulation of signal transduction //GO:0008277, regulation of G-protein coupled receptor protein signaling pathway	3(22)	3(112)	1.00	0.14	0.21	0.00393	ADRA2A,PLEK,ADM
327	GO:0042127, regulation of cell proliferation //*GO:0042981, regulation of apoptotic process //*GO:0043068, positive regulation of programmed cell death	3(22)	3(112)	1.00	0.14	0.21	0.00393	FRZB,RUNX3,ADM
328	GO:0044765, single-organism transport //*GO:0009968, negative regulation of signal transduction //GO:0008277, regulation of G-protein coupled receptor protein signaling pathway	3(22)	3(112)	1.00	0.14	0.21	0.00393	ADRA2A,PLEK,ADM
329	GO:0080090, regulation of primary metabolic process //GO:0031323, regulation of cellular metabolic process //GO:0009889, regulation of biosynthetic process //*GO:0009968, negative regulation of signal transduction //GO:0008277, regulation of G-protein coupled receptor protein signaling pathway	3(22)	4(112)	0.75	0.14	0.21	0.01400	ADRA2A,PLEK,ADM
330	GO:0007186, G-protein coupled receptor signaling pathway //*GO:0030168, platelet activation	3(22)	3(112)	1.00	0.14	0.21	0.00393	ADRA2A,F2RL2,PLEK
331	GO:0048519, negative regulation of biological process //GO:0048513, animal organ development //GO:0002009, morphogenesis of an epithelium //*GO:0043068, positive regulation of programmed cell death	3(22)	3(112)	1.00	0.14	0.21	0.00393	FRZB,RUNX3,ADM
332	GO:0080090, regulation of primary metabolic process //GO:0010646, regulation of cell communication //GO:0023051, regulation of signaling //GO:0051239, regulation of multicellular organismal process //GO:0009611, response to wounding	3(22)	3(112)	1.00	0.14	0.21	0.00393	ADRA2A,PLEK,ADM
333	GO:0031323, regulation of cellular metabolic process //GO:0010646, regulation of cell communication //GO:0023051, regulation of signaling //GO:0051239, regulation of multicellular organismal process //GO:0009611, response to wounding	3(22)	3(112)	1.00	0.14	0.21	0.00393	ADRA2A,PLEK,ADM
334	GO:0048519, negative regulation of biological process //GO:0050793, regulation of developmental process //GO:0002009, morphogenesis of an epithelium //*GO:0043065, positive regulation of apoptotic process	3(22)	3(112)	1.00	0.14	0.21	0.00393	FRZB,RUNX3,ADM
335	GO:0043170, macromolecule metabolic process //GO:0050793, regulation of developmental process //GO:0048699, generation of neurons //*GO:0008285, negative regulation of cell proliferation	3(22)	3(112)	1.00	0.14	0.21	0.00393	OGN,RUNX3,ADM
336	GO:0030154, cell differentiation //GO:0009888, tissue development //GO:0045595, regulation of cell differentiation //*GO:0043065, positive regulation of apoptotic process	3(22)	3(112)	1.00	0.14	0.21	0.00393	FRZB,RUNX3,ADM
337	GO:0007165, signal transduction //GO:0051240, positive regulation of multicellular organismal process //*GO:0045744, negative regulation of G-protein coupled receptor protein signaling pathway	3(22)	3(112)	1.00	0.14	0.21	0.00393	ADRA2A,PLEK,ADM
338	GO:0031325, positive regulation of cellular metabolic process //GO:0009611, response to wounding //*GO:0045744, negative regulation of G-protein coupled receptor protein signaling pathway	3(22)	3(112)	1.00	0.14	0.21	0.00393	ADRA2A,PLEK,ADM
339	GO:0031325, positive regulation of cellular metabolic process //GO:0090066, regulation of anatomical structure size //*GO:0045744, negative regulation of G-protein coupled receptor protein signaling pathway	3(22)	3(112)	1.00	0.14	0.21	0.00393	ADRA2A,PLEK,ADM
340	GO:0048869, cellular developmental process //GO:0009653, anatomical structure morphogenesis //GO:0009888, tissue development //GO:0045595, regulation of cell differentiation //GO:0010942, positive regulation of cell death	3(22)	3(112)	1.00	0.14	0.21	0.00393	FRZB,RUNX3,ADM
341	GO:0007154, cell communication //GO:0031325, positive regulation of cellular metabolic process //GO:0048585, negative regulation of response to stimulus //GO:0023057, negative regulation of signaling //GO:0008277, regulation of G-protein coupled receptor protein signaling pathway	3(22)	4(112)	0.75	0.14	0.21	0.01400	ADRA2A,PLEK,ADM
342	GO:0007154, cell communication //GO:0031325, positive regulation of cellular metabolic process //GO:0051240, positive regulation of multicellular organismal process //GO:0023057, negative regulation of signaling //GO:0008277, regulation of G-protein coupled receptor protein signaling pathway	3(22)	4(112)	0.75	0.14	0.21	0.01400	ADRA2A,PLEK,ADM
343	GO:0048519, negative regulation of biological process //GO:0042127, regulation of cell proliferation //GO:0060429, epithelium development //*GO:0043068, positive regulation of programmed cell death	3(22)	3(112)	1.00	0.14	0.21	0.00393	FRZB,RUNX3,ADM
344	GO:0048519, negative regulation of biological process //GO:0042127, regulation of cell proliferation //GO:0048729, tissue morphogenesis //*GO:0043068, positive regulation of programmed cell death	3(22)	3(112)	1.00	0.14	0.21	0.00393	FRZB,RUNX3,ADM
345	GO:0048519, negative regulation of biological process //GO:0042127, regulation of cell proliferation //GO:0002009, morphogenesis of an epithelium //GO:0010942, positive regulation of cell death	3(22)	3(112)	1.00	0.14	0.21	0.00393	FRZB,RUNX3,ADM
346	GO:0023051, regulation of signaling //GO:0009888, tissue development //GO:0045595, regulation of cell differentiation //*GO:0043065, positive regulation of apoptotic process	3(22)	3(112)	1.00	0.14	0.21	0.00393	FRZB,RUNX3,ADM
347	GO:0019222, regulation of metabolic process //GO:0006810, transport //GO:0090066, regulation of anatomical structure size //*GO:0045744, negative regulation of G-protein coupled receptor protein signaling pathway	3(22)	3(112)	1.00	0.14	0.21	0.00393	ADRA2A,PLEK,ADM
348	GO:0007154, cell communication //GO:0031326, regulation of cellular biosynthetic process //GO:0031325, positive regulation of cellular metabolic process //GO:0048585, negative regulation of response to stimulus //GO:0008277, regulation of G-protein coupled receptor protein signaling pathway	3(22)	4(112)	0.75	0.14	0.21	0.01400	ADRA2A,PLEK,ADM
349	GO:0007165, signal transduction //GO:0009889, regulation of biosynthetic process //GO:0031325, positive regulation of cellular metabolic process //GO:0048585, negative regulation of response to stimulus //GO:0008277, regulation of G-protein coupled receptor protein signaling pathway	3(22)	4(112)	0.75	0.14	0.21	0.01400	ADRA2A,PLEK,ADM
350	GO:0080090, regulation of primary metabolic process //GO:0031325, positive regulation of cellular metabolic process //GO:0048585, negative regulation of response to stimulus //GO:0023057, negative regulation of signaling //GO:0008277, regulation of G-protein coupled receptor protein signaling pathway	3(22)	4(112)	0.75	0.14	0.21	0.01400	ADRA2A,PLEK,ADM
351	GO:0080090, regulation of primary metabolic process //GO:0031325, positive regulation of cellular metabolic process //GO:0051240, positive regulation of multicellular organismal process //GO:0023057, negative regulation of signaling //GO:0008277, regulation of G-protein coupled receptor protein signaling pathway	3(22)	4(112)	0.75	0.14	0.21	0.01400	ADRA2A,PLEK,ADM
352	GO:0035556, intracellular signal transduction //*GO:0009968, negative regulation of signal transduction //GO:0090066, regulation of anatomical structure size	3(22)	3(112)	1.00	0.14	0.21	0.00393	ADRA2A,PLEK,ADM
353	GO:0051240, positive regulation of multicellular organismal process //GO:0090066, regulation of anatomical structure size //*GO:0045744, negative regulation of G-protein coupled receptor protein signaling pathway	3(22)	3(112)	1.00	0.14	0.21	0.00393	ADRA2A,PLEK,ADM
354	GO:0051239, regulation of multicellular organismal process //GO:0006952, defense response //GO:0048585, negative regulation of response to stimulus //GO:0007565, female pregnancy	3(22)	3(112)	1.00	0.14	0.21	0.00393	SPP1,ADRA2A,ADM
355	GO:0006952, defense response //GO:0009725, response to hormone //GO:0007565, female pregnancy	3(22)	3(112)	1.00	0.14	0.21	0.00393	SPP1,ADRA2A,ADM
356	GO:0080090, regulation of primary metabolic process //GO:0031323, regulation of cellular metabolic process //GO:0023051, regulation of signaling //GO:0051239, regulation of multicellular organismal process //GO:0009611, response to wounding	3(22)	3(112)	1.00	0.14	0.21	0.00393	ADRA2A,PLEK,ADM
357	GO:0048869, cellular developmental process //GO:0009653, anatomical structure morphogenesis //GO:0050793, regulation of developmental process //GO:0060429, epithelium development //GO:0010942, positive regulation of cell death	3(22)	3(112)	1.00	0.14	0.21	0.00393	FRZB,RUNX3,ADM
358	GO:0019222, regulation of metabolic process //GO:0035556, intracellular signal transduction //GO:0051240, positive regulation of multicellular organismal process //GO:0090066, regulation of anatomical structure size //GO:0008277, regulation of G-protein coupled receptor protein signaling pathway	3(22)	4(112)	0.75	0.14	0.21	0.01400	ADRA2A,PLEK,ADM
359	GO:0010646, regulation of cell communication //*GO:0008285, negative regulation of cell proliferation //*GO:0043065, positive regulation of apoptotic process	3(22)	3(112)	1.00	0.14	0.21	0.00393	FRZB,RUNX3,ADM
360	GO:0009966, regulation of signal transduction //GO:0042127, regulation of cell proliferation //*GO:0043065, positive regulation of apoptotic process	3(22)	3(112)	1.00	0.14	0.21	0.00393	FRZB,RUNX3,ADM
361	GO:0009966, regulation of signal transduction //*GO:0008285, negative regulation of cell proliferation //*GO:0043068, positive regulation of programmed cell death	3(22)	3(112)	1.00	0.14	0.21	0.00393	FRZB,RUNX3,ADM
362	GO:0031325, positive regulation of cellular metabolic process //GO:0051240, positive regulation of multicellular organismal process //*GO:0045744, negative regulation of G-protein coupled receptor protein signaling pathway	3(22)	3(112)	1.00	0.14	0.21	0.00393	ADRA2A,PLEK,ADM
363	GO:0042127, regulation of cell proliferation //GO:0002009, morphogenesis of an epithelium //*GO:0043065, positive regulation of apoptotic process	3(22)	3(112)	1.00	0.14	0.21	0.00393	FRZB,RUNX3,ADM
364	GO:0030154, cell differentiation //GO:0009653, anatomical structure morphogenesis //GO:0060429, epithelium development //*GO:0043065, positive regulation of apoptotic process	3(22)	3(112)	1.00	0.14	0.21	0.00393	FRZB,RUNX3,ADM
365	GO:0030154, cell differentiation //GO:0050793, regulation of developmental process //GO:0060429, epithelium development //*GO:0043065, positive regulation of apoptotic process	3(22)	3(112)	1.00	0.14	0.21	0.00393	FRZB,RUNX3,ADM
366	GO:0030154, cell differentiation //GO:0050793, regulation of developmental process //GO:0048729, tissue morphogenesis //*GO:0043065, positive regulation of apoptotic process	3(22)	3(112)	1.00	0.14	0.21	0.00393	FRZB,RUNX3,ADM
367	GO:0030154, cell differentiation //GO:0050793, regulation of developmental process //GO:0002009, morphogenesis of an epithelium //*GO:0043068, positive regulation of programmed cell death	3(22)	3(112)	1.00	0.14	0.21	0.00393	FRZB,RUNX3,ADM
368	GO:0030154, cell differentiation //GO:0060429, epithelium development //GO:0048729, tissue morphogenesis //*GO:0043068, positive regulation of programmed cell death	3(22)	3(112)	1.00	0.14	0.21	0.00393	FRZB,RUNX3,ADM
369	GO:0048869, cellular developmental process //GO:0050793, regulation of developmental process //GO:0002009, morphogenesis of an epithelium //*GO:0043065, positive regulation of apoptotic process	3(22)	3(112)	1.00	0.14	0.21	0.00393	FRZB,RUNX3,ADM
370	GO:0048869, cellular developmental process //GO:0060429, epithelium development //GO:0048729, tissue morphogenesis //*GO:0043065, positive regulation of apoptotic process	3(22)	3(112)	1.00	0.14	0.21	0.00393	FRZB,RUNX3,ADM
371	GO:0007154, cell communication //GO:0009889, regulation of biosynthetic process //GO:0031325, positive regulation of cellular metabolic process //GO:0023057, negative regulation of signaling //GO:0008277, regulation of G-protein coupled receptor protein signaling pathway	3(22)	4(112)	0.75	0.14	0.21	0.01400	ADRA2A,PLEK,ADM
372	GO:0007154, cell communication //GO:0009889, regulation of biosynthetic process //GO:0051239, regulation of multicellular organismal process //*GO:0009968, negative regulation of signal transduction //GO:0008277, regulation of G-protein coupled receptor protein signaling pathway	3(22)	4(112)	0.75	0.14	0.21	0.01400	ADRA2A,PLEK,ADM
373	GO:0080090, regulation of primary metabolic process //GO:0031323, regulation of cellular metabolic process //GO:0051240, positive regulation of multicellular organismal process //GO:0010648, negative regulation of cell communication //GO:0008277, regulation of G-protein coupled receptor protein signaling pathway	3(22)	4(112)	0.75	0.14	0.20	0.01400	ADRA2A,PLEK,ADM
374	GO:0080090, regulation of primary metabolic process //GO:0009893, positive regulation of metabolic process //GO:0048585, negative regulation of response to stimulus //GO:0010648, negative regulation of cell communication //GO:0008277, regulation of G-protein coupled receptor protein signaling pathway	3(22)	4(112)	0.75	0.14	0.20	0.01400	ADRA2A,PLEK,ADM
375	GO:0080090, regulation of primary metabolic process //GO:0009893, positive regulation of metabolic process //GO:0051240, positive regulation of multicellular organismal process //GO:0010648, negative regulation of cell communication //GO:0008277, regulation of G-protein coupled receptor protein signaling pathway	3(22)	4(112)	0.75	0.14	0.20	0.01400	ADRA2A,PLEK,ADM
376	GO:0031323, regulation of cellular metabolic process //GO:0009893, positive regulation of metabolic process //GO:0048585, negative regulation of response to stimulus //GO:0010648, negative regulation of cell communication //GO:0008277, regulation of G-protein coupled receptor protein signaling pathway	3(22)	4(112)	0.75	0.14	0.20	0.01400	ADRA2A,PLEK,ADM
377	GO:0031323, regulation of cellular metabolic process //GO:0009893, positive regulation of metabolic process //GO:0051240, positive regulation of multicellular organismal process //GO:0010648, negative regulation of cell communication //GO:0008277, regulation of G-protein coupled receptor protein signaling pathway	3(22)	4(112)	0.75	0.14	0.20	0.01400	ADRA2A,PLEK,ADM
378	GO:0019222, regulation of metabolic process //GO:0051239, regulation of multicellular organismal process //GO:0044765, single-organism transport //*GO:0045744, negative regulation of G-protein coupled receptor protein signaling pathway	3(22)	3(112)	1.00	0.14	0.20	0.00393	ADRA2A,PLEK,ADM
379	GO:0080090, regulation of primary metabolic process //GO:0051239, regulation of multicellular organismal process //GO:0006810, transport //*GO:0045744, negative regulation of G-protein coupled receptor protein signaling pathway	3(22)	3(112)	1.00	0.14	0.20	0.00393	ADRA2A,PLEK,ADM
380	GO:0031323, regulation of cellular metabolic process //GO:0051239, regulation of multicellular organismal process //GO:0006810, transport //*GO:0045744, negative regulation of G-protein coupled receptor protein signaling pathway	3(22)	3(112)	1.00	0.14	0.20	0.00393	ADRA2A,PLEK,ADM
381	GO:0030154, cell differentiation //GO:0042127, regulation of cell proliferation //GO:0060429, epithelium development //GO:0010942, positive regulation of cell death	3(22)	3(112)	1.00	0.14	0.20	0.00393	FRZB,RUNX3,ADM
382	GO:0030154, cell differentiation //GO:0042127, regulation of cell proliferation //GO:0048729, tissue morphogenesis //GO:0010942, positive regulation of cell death	3(22)	3(112)	1.00	0.14	0.20	0.00393	FRZB,RUNX3,ADM
383	GO:0048869, cellular developmental process //GO:0042127, regulation of cell proliferation //GO:0060429, epithelium development //*GO:0043068, positive regulation of programmed cell death	3(22)	3(112)	1.00	0.14	0.20	0.00393	FRZB,RUNX3,ADM
384	GO:0048869, cellular developmental process //GO:0042127, regulation of cell proliferation //GO:0048729, tissue morphogenesis //*GO:0043068, positive regulation of programmed cell death	3(22)	3(112)	1.00	0.14	0.20	0.00393	FRZB,RUNX3,ADM
385	GO:0048869, cellular developmental process //GO:0042127, regulation of cell proliferation //GO:0002009, morphogenesis of an epithelium //GO:0010942, positive regulation of cell death	3(22)	3(112)	1.00	0.14	0.20	0.00393	FRZB,RUNX3,ADM
386	GO:0010646, regulation of cell communication //GO:0023051, regulation of signaling //GO:0009888, tissue development //*GO:0043065, positive regulation of apoptotic process	3(22)	3(112)	1.00	0.14	0.20	0.00393	FRZB,RUNX3,ADM
387	GO:0010646, regulation of cell communication //GO:0023051, regulation of signaling //GO:0060429, epithelium development //*GO:0043068, positive regulation of programmed cell death	3(22)	3(112)	1.00	0.14	0.20	0.00393	FRZB,RUNX3,ADM
388	GO:0010646, regulation of cell communication //GO:0009888, tissue development //GO:0045595, regulation of cell differentiation //*GO:0043068, positive regulation of programmed cell death	3(22)	3(112)	1.00	0.14	0.20	0.00393	FRZB,RUNX3,ADM
389	GO:0009966, regulation of signal transduction //GO:0009888, tissue development //GO:0045595, regulation of cell differentiation //GO:0010942, positive regulation of cell death	3(22)	3(112)	1.00	0.14	0.20	0.00393	FRZB,RUNX3,ADM
390	GO:0007154, cell communication //GO:0031326, regulation of cellular biosynthetic process //GO:0031325, positive regulation of cellular metabolic process //GO:0009611, response to wounding	3(22)	3(112)	1.00	0.14	0.20	0.00393	ADRA2A,PLEK,ADM
391	GO:0007165, signal transduction //GO:0009889, regulation of biosynthetic process //GO:0031325, positive regulation of cellular metabolic process //GO:0009611, response to wounding	3(22)	3(112)	1.00	0.14	0.20	0.00393	ADRA2A,PLEK,ADM
392	GO:0080090, regulation of primary metabolic process //GO:0051239, regulation of multicellular organismal process //*GO:0009968, negative regulation of signal transduction //GO:0090066, regulation of anatomical structure size	3(22)	3(112)	1.00	0.14	0.20	0.00393	ADRA2A,PLEK,ADM
393	GO:0031323, regulation of cellular metabolic process //GO:0051239, regulation of multicellular organismal process //*GO:0009968, negative regulation of signal transduction //GO:0090066, regulation of anatomical structure size	3(22)	3(112)	1.00	0.14	0.20	0.00393	ADRA2A,PLEK,ADM
394	GO:0009893, positive regulation of metabolic process //GO:0051239, regulation of multicellular organismal process //*GO:0009968, negative regulation of signal transduction //GO:0090066, regulation of anatomical structure size	3(22)	3(112)	1.00	0.14	0.20	0.00393	ADRA2A,PLEK,ADM
395	GO:0010646, regulation of cell communication //GO:0023051, regulation of signaling //GO:0042127, regulation of cell proliferation //GO:0010942, positive regulation of cell death	3(22)	3(112)	1.00	0.14	0.20	0.00393	FRZB,RUNX3,ADM
396	GO:0023051, regulation of signaling //GO:0050793, regulation of developmental process //GO:0042127, regulation of cell proliferation //*GO:0043068, positive regulation of programmed cell death	3(22)	3(112)	1.00	0.14	0.20	0.00393	FRZB,RUNX3,ADM
397	GO:0019222, regulation of metabolic process //GO:0035556, intracellular signal transduction //*GO:0045744, negative regulation of G-protein coupled receptor protein signaling pathway	3(22)	3(112)	1.00	0.14	0.20	0.00393	ADRA2A,PLEK,ADM
398	GO:0050794, regulation of cellular process //GO:0051240, positive regulation of multicellular organismal process //GO:0051241, negative regulation of multicellular organismal process //GO:0007565, female pregnancy	3(22)	3(112)	1.00	0.14	0.20	0.00393	SPP1,ADRA2A,ADM
399	GO:0007154, cell communication //GO:0051239, regulation of multicellular organismal process //*GO:0009968, negative regulation of signal transduction //GO:0090066, regulation of anatomical structure size	3(22)	3(112)	1.00	0.14	0.20	0.00393	ADRA2A,PLEK,ADM
400	GO:0048583, regulation of response to stimulus //GO:0051240, positive regulation of multicellular organismal process //GO:0051241, negative regulation of multicellular organismal process //GO:0007565, female pregnancy	3(22)	3(112)	1.00	0.14	0.20	0.00393	SPP1,ADRA2A,ADM
401	GO:0048583, regulation of response to stimulus //GO:0030154, cell differentiation //GO:0009653, anatomical structure morphogenesis //GO:0009888, tissue development //GO:0010942, positive regulation of cell death	3(22)	3(112)	1.00	0.14	0.20	0.00393	FRZB,RUNX3,ADM
402	GO:0048583, regulation of response to stimulus //GO:0048869, cellular developmental process //GO:0009653, anatomical structure morphogenesis //GO:0009888, tissue development //*GO:0043068, positive regulation of programmed cell death	3(22)	3(112)	1.00	0.14	0.20	0.00393	FRZB,RUNX3,ADM
403	GO:0048583, regulation of response to stimulus //GO:0048869, cellular developmental process //GO:0009653, anatomical structure morphogenesis //GO:0060429, epithelium development //GO:0010942, positive regulation of cell death	3(22)	3(112)	1.00	0.14	0.20	0.00393	FRZB,RUNX3,ADM
404	GO:0007165, signal transduction //GO:0031326, regulation of cellular biosynthetic process //*GO:0009968, negative regulation of signal transduction //GO:0008277, regulation of G-protein coupled receptor protein signaling pathway	3(22)	4(112)	0.75	0.14	0.20	0.01400	ADRA2A,PLEK,ADM
405	GO:0007154, cell communication //GO:0031325, positive regulation of cellular metabolic process //GO:0051240, positive regulation of multicellular organismal process //GO:0090066, regulation of anatomical structure size //GO:0008277, regulation of G-protein coupled receptor protein signaling pathway	3(22)	4(112)	0.75	0.14	0.20	0.01400	ADRA2A,PLEK,ADM
406	GO:0009966, regulation of signal transduction //GO:0048585, negative regulation of response to stimulus //GO:0010648, negative regulation of cell communication //GO:0023057, negative regulation of signaling //GO:0090066, regulation of anatomical structure size	3(22)	4(112)	0.75	0.14	0.20	0.01400	ADRA2A,PLEK,ADM
407	GO:0050794, regulation of cellular process //GO:0006952, defense response //GO:0048585, negative regulation of response to stimulus //GO:0007565, female pregnancy	3(22)	3(112)	1.00	0.14	0.20	0.00393	SPP1,ADRA2A,ADM
408	GO:0050794, regulation of cellular process //GO:0006952, defense response //GO:0051241, negative regulation of multicellular organismal process //GO:0007565, female pregnancy	3(22)	3(112)	1.00	0.14	0.20	0.00393	SPP1,ADRA2A,ADM
409	GO:0048583, regulation of response to stimulus //GO:0006952, defense response //GO:0051241, negative regulation of multicellular organismal process //GO:0007565, female pregnancy	3(22)	3(112)	1.00	0.14	0.20	0.00393	SPP1,ADRA2A,ADM
410	GO:0007154, cell communication //GO:0031325, positive regulation of cellular metabolic process //GO:0051239, regulation of multicellular organismal process //GO:0010648, negative regulation of cell communication //GO:0008277, regulation of G-protein coupled receptor protein signaling pathway	3(22)	4(112)	0.75	0.14	0.20	0.01400	ADRA2A,PLEK,ADM
411	GO:0007165, signal transduction //GO:0031326, regulation of cellular biosynthetic process //GO:0031325, positive regulation of cellular metabolic process //GO:0010648, negative regulation of cell communication //GO:0090066, regulation of anatomical structure size	3(22)	4(112)	0.75	0.14	0.20	0.01400	ADRA2A,PLEK,ADM
412	GO:0080090, regulation of primary metabolic process //GO:0031325, positive regulation of cellular metabolic process //GO:0051240, positive regulation of multicellular organismal process //GO:0090066, regulation of anatomical structure size //GO:0008277, regulation of G-protein coupled receptor protein signaling pathway	3(22)	4(112)	0.75	0.14	0.20	0.01400	ADRA2A,PLEK,ADM
413	GO:0048731, system development //GO:0009888, tissue development //GO:0045595, regulation of cell differentiation //*GO:0043065, positive regulation of apoptotic process	3(22)	3(112)	1.00	0.14	0.20	0.00393	FRZB,RUNX3,ADM
414	GO:0048583, regulation of response to stimulus //GO:0030154, cell differentiation //GO:0060429, epithelium development //*GO:0043065, positive regulation of apoptotic process	3(22)	3(112)	1.00	0.14	0.20	0.00393	FRZB,RUNX3,ADM
415	GO:0080090, regulation of primary metabolic process //GO:0031323, regulation of cellular metabolic process //GO:0051239, regulation of multicellular organismal process //*GO:0009968, negative regulation of signal transduction //GO:0008277, regulation of G-protein coupled receptor protein signaling pathway	3(22)	4(112)	0.75	0.14	0.20	0.01400	ADRA2A,PLEK,ADM
416	GO:0080090, regulation of primary metabolic process //GO:0031325, positive regulation of cellular metabolic process //GO:0051239, regulation of multicellular organismal process //GO:0010648, negative regulation of cell communication //GO:0008277, regulation of G-protein coupled receptor protein signaling pathway	3(22)	4(112)	0.75	0.14	0.20	0.01400	ADRA2A,PLEK,ADM
417	GO:0035556, intracellular signal transduction //GO:0051240, positive regulation of multicellular organismal process //GO:0010648, negative regulation of cell communication //GO:0008277, regulation of G-protein coupled receptor protein signaling pathway	3(22)	4(112)	0.75	0.14	0.20	0.01400	ADRA2A,PLEK,ADM
418	GO:0010646, regulation of cell communication //GO:0050793, regulation of developmental process //GO:0009888, tissue development //*GO:0043065, positive regulation of apoptotic process	3(22)	3(112)	1.00	0.14	0.20	0.00393	FRZB,RUNX3,ADM
419	GO:0009966, regulation of signal transduction //GO:0050793, regulation of developmental process //GO:0009888, tissue development //*GO:0043068, positive regulation of programmed cell death	3(22)	3(112)	1.00	0.14	0.20	0.00393	FRZB,RUNX3,ADM
420	GO:0009889, regulation of biosynthetic process //GO:0009611, response to wounding //*GO:0045744, negative regulation of G-protein coupled receptor protein signaling pathway	3(22)	3(112)	1.00	0.14	0.20	0.00393	ADRA2A,PLEK,ADM
421	GO:0009889, regulation of biosynthetic process //GO:0090066, regulation of anatomical structure size //*GO:0045744, negative regulation of G-protein coupled receptor protein signaling pathway	3(22)	3(112)	1.00	0.14	0.20	0.00393	ADRA2A,PLEK,ADM
422	GO:0010646, regulation of cell communication //GO:0050793, regulation of developmental process //GO:0042127, regulation of cell proliferation //GO:0010942, positive regulation of cell death	3(22)	3(112)	1.00	0.14	0.20	0.00393	FRZB,RUNX3,ADM
423	GO:0050794, regulation of cellular process //GO:0007154, cell communication //GO:0009889, regulation of biosynthetic process //GO:0051239, regulation of multicellular organismal process //GO:0009611, response to wounding	3(22)	3(112)	1.00	0.14	0.20	0.00393	ADRA2A,PLEK,ADM
424	GO:0031326, regulation of cellular biosynthetic process //GO:0044765, single-organism transport //*GO:0045744, negative regulation of G-protein coupled receptor protein signaling pathway	3(22)	3(112)	1.00	0.14	0.20	0.00393	ADRA2A,PLEK,ADM
425	GO:0006810, transport //GO:0010562, positive regulation of phosphorus metabolic process //*GO:0045744, negative regulation of G-protein coupled receptor protein signaling pathway	3(22)	3(112)	1.00	0.14	0.20	0.00393	ADRA2A,PLEK,ADM
426	GO:0048523, negative regulation of cellular process //*GO:0042981, regulation of apoptotic process //*GO:0043068, positive regulation of programmed cell death	4(22)	4(112)	1.00	0.18	0.20	0.00057	FRZB,GZMA,RUNX3,ADM
427	GO:0007165, signal transduction //GO:0031326, regulation of cellular biosynthetic process //GO:0048585, negative regulation of response to stimulus //GO:0010648, negative regulation of cell communication //GO:0090066, regulation of anatomical structure size	3(22)	4(112)	0.75	0.14	0.20	0.01400	ADRA2A,PLEK,ADM
428	GO:0007154, cell communication //GO:0009889, regulation of biosynthetic process //GO:0031325, positive regulation of cellular metabolic process //GO:0048585, negative regulation of response to stimulus //GO:0008277, regulation of G-protein coupled receptor protein signaling pathway	3(22)	4(112)	0.75	0.14	0.20	0.01400	ADRA2A,PLEK,ADM
429	GO:0007154, cell communication //GO:0031325, positive regulation of cellular metabolic process //GO:0006810, transport //GO:0010648, negative regulation of cell communication //GO:0008277, regulation of G-protein coupled receptor protein signaling pathway	3(22)	4(112)	0.75	0.14	0.20	0.01400	ADRA2A,PLEK,ADM
430	GO:0080090, regulation of primary metabolic process //GO:0031323, regulation of cellular metabolic process //GO:0051240, positive regulation of multicellular organismal process //GO:0023057, negative regulation of signaling //GO:0008277, regulation of G-protein coupled receptor protein signaling pathway	3(22)	4(112)	0.75	0.14	0.20	0.01400	ADRA2A,PLEK,ADM
431	GO:0080090, regulation of primary metabolic process //GO:0009893, positive regulation of metabolic process //GO:0048585, negative regulation of response to stimulus //GO:0023057, negative regulation of signaling //GO:0008277, regulation of G-protein coupled receptor protein signaling pathway	3(22)	4(112)	0.75	0.14	0.20	0.01400	ADRA2A,PLEK,ADM
432	GO:0080090, regulation of primary metabolic process //GO:0009893, positive regulation of metabolic process //GO:0051240, positive regulation of multicellular organismal process //GO:0023057, negative regulation of signaling //GO:0008277, regulation of G-protein coupled receptor protein signaling pathway	3(22)	4(112)	0.75	0.14	0.20	0.01400	ADRA2A,PLEK,ADM
433	GO:0031323, regulation of cellular metabolic process //GO:0009893, positive regulation of metabolic process //GO:0048585, negative regulation of response to stimulus //GO:0023057, negative regulation of signaling //GO:0008277, regulation of G-protein coupled receptor protein signaling pathway	3(22)	4(112)	0.75	0.14	0.20	0.01400	ADRA2A,PLEK,ADM
434	GO:0031323, regulation of cellular metabolic process //GO:0009893, positive regulation of metabolic process //GO:0051240, positive regulation of multicellular organismal process //GO:0023057, negative regulation of signaling //GO:0008277, regulation of G-protein coupled receptor protein signaling pathway	3(22)	4(112)	0.75	0.14	0.20	0.01400	ADRA2A,PLEK,ADM
435	GO:0009966, regulation of signal transduction //GO:0031325, positive regulation of cellular metabolic process //GO:0048585, negative regulation of response to stimulus //GO:0010648, negative regulation of cell communication //GO:0090066, regulation of anatomical structure size	3(22)	4(112)	0.75	0.14	0.20	0.01400	ADRA2A,PLEK,ADM
436	GO:0080090, regulation of primary metabolic process //GO:0031323, regulation of cellular metabolic process //GO:0009893, positive regulation of metabolic process //GO:0010648, negative regulation of cell communication //GO:0008277, regulation of G-protein coupled receptor protein signaling pathway	3(22)	4(112)	0.75	0.14	0.20	0.01400	ADRA2A,PLEK,ADM
437	GO:0048731, system development //GO:0009653, anatomical structure morphogenesis //GO:0060429, epithelium development //*GO:0043065, positive regulation of apoptotic process	3(22)	3(112)	1.00	0.14	0.20	0.00393	FRZB,RUNX3,ADM
438	GO:0048519, negative regulation of biological process //GO:0048513, animal organ development //GO:0002009, morphogenesis of an epithelium //GO:0010942, positive regulation of cell death	3(22)	3(112)	1.00	0.14	0.20	0.00393	FRZB,RUNX3,ADM
439	GO:0007154, cell communication //GO:0009611, response to wounding //*GO:0045744, negative regulation of G-protein coupled receptor protein signaling pathway	3(22)	3(112)	1.00	0.14	0.20	0.00393	ADRA2A,PLEK,ADM
440	GO:0007154, cell communication //GO:0090066, regulation of anatomical structure size //*GO:0045744, negative regulation of G-protein coupled receptor protein signaling pathway	3(22)	3(112)	1.00	0.14	0.20	0.00393	ADRA2A,PLEK,ADM
441	GO:0048518, positive regulation of biological process //*GO:0009968, negative regulation of signal transduction //GO:0008277, regulation of G-protein coupled receptor protein signaling pathway	3(22)	3(112)	1.00	0.14	0.20	0.00393	ADRA2A,PLEK,ADM
442	GO:0007154, cell communication //GO:0031325, positive regulation of cellular metabolic process //*GO:0045744, negative regulation of G-protein coupled receptor protein signaling pathway	3(22)	3(112)	1.00	0.14	0.20	0.00393	ADRA2A,PLEK,ADM
443	GO:0007165, signal transduction //GO:0044765, single-organism transport //*GO:0045744, negative regulation of G-protein coupled receptor protein signaling pathway	3(22)	3(112)	1.00	0.14	0.20	0.00393	ADRA2A,PLEK,ADM
444	GO:0009889, regulation of biosynthetic process //GO:0051240, positive regulation of multicellular organismal process //*GO:0045744, negative regulation of G-protein coupled receptor protein signaling pathway	3(22)	3(112)	1.00	0.14	0.20	0.00393	ADRA2A,PLEK,ADM
445	GO:0023051, regulation of signaling //*GO:0008285, negative regulation of cell proliferation //*GO:0043065, positive regulation of apoptotic process	3(22)	3(112)	1.00	0.14	0.20	0.00393	FRZB,RUNX3,ADM
446	GO:0006810, transport //*GO:0009968, negative regulation of signal transduction //GO:0008277, regulation of G-protein coupled receptor protein signaling pathway	3(22)	3(112)	1.00	0.14	0.20	0.00393	ADRA2A,PLEK,ADM
447	GO:0042127, regulation of cell proliferation //*GO:0042981, regulation of apoptotic process //GO:0010942, positive regulation of cell death	3(22)	3(112)	1.00	0.14	0.20	0.00393	FRZB,RUNX3,ADM
448	GO:0048519, negative regulation of biological process //GO:0050793, regulation of developmental process //GO:0060429, epithelium development //*GO:0043065, positive regulation of apoptotic process	3(22)	3(112)	1.00	0.14	0.20	0.00393	FRZB,RUNX3,ADM
449	GO:0048519, negative regulation of biological process //GO:0050793, regulation of developmental process //GO:0048729, tissue morphogenesis //*GO:0043065, positive regulation of apoptotic process	3(22)	3(112)	1.00	0.14	0.20	0.00393	FRZB,RUNX3,ADM
450	GO:0048519, negative regulation of biological process //GO:0050793, regulation of developmental process //GO:0002009, morphogenesis of an epithelium //*GO:0043068, positive regulation of programmed cell death	3(22)	3(112)	1.00	0.14	0.20	0.00393	FRZB,RUNX3,ADM
451	GO:0048583, regulation of response to stimulus //GO:0009653, anatomical structure morphogenesis //GO:0060429, epithelium development //*GO:0043065, positive regulation of apoptotic process	3(22)	3(112)	1.00	0.14	0.20	0.00393	FRZB,RUNX3,ADM
452	GO:0043170, macromolecule metabolic process //GO:0050793, regulation of developmental process //GO:0022008, neurogenesis //*GO:0008285, negative regulation of cell proliferation	3(22)	3(112)	1.00	0.14	0.20	0.00393	OGN,RUNX3,ADM
453	GO:0030154, cell differentiation //GO:0009888, tissue development //GO:0045595, regulation of cell differentiation //*GO:0043068, positive regulation of programmed cell death	3(22)	3(112)	1.00	0.14	0.20	0.00393	FRZB,RUNX3,ADM
454	GO:0048869, cellular developmental process //GO:0009888, tissue development //GO:0045595, regulation of cell differentiation //*GO:0043065, positive regulation of apoptotic process	3(22)	3(112)	1.00	0.14	0.20	0.00393	FRZB,RUNX3,ADM
455	GO:0019222, regulation of metabolic process //GO:0010646, regulation of cell communication //GO:0023051, regulation of signaling //GO:0051239, regulation of multicellular organismal process //GO:0009611, response to wounding	3(22)	3(112)	1.00	0.14	0.20	0.00393	ADRA2A,PLEK,ADM
456	GO:0048519, negative regulation of biological process //GO:0042127, regulation of cell proliferation //GO:0060429, epithelium development //GO:0010942, positive regulation of cell death	3(22)	3(112)	1.00	0.14	0.20	0.00393	FRZB,RUNX3,ADM
457	GO:0048519, negative regulation of biological process //GO:0042127, regulation of cell proliferation //GO:0048729, tissue morphogenesis //GO:0010942, positive regulation of cell death	3(22)	3(112)	1.00	0.14	0.20	0.00393	FRZB,RUNX3,ADM
458	GO:0023051, regulation of signaling //GO:0009888, tissue development //GO:0045595, regulation of cell differentiation //*GO:0043068, positive regulation of programmed cell death	3(22)	3(112)	1.00	0.14	0.20	0.00393	FRZB,RUNX3,ADM
459	GO:0007154, cell communication //GO:0031325, positive regulation of cellular metabolic process //GO:0051239, regulation of multicellular organismal process //GO:0023057, negative regulation of signaling //GO:0008277, regulation of G-protein coupled receptor protein signaling pathway	3(22)	4(112)	0.75	0.14	0.20	0.01400	ADRA2A,PLEK,ADM
460	GO:0007165, signal transduction //GO:0031326, regulation of cellular biosynthetic process //GO:0031325, positive regulation of cellular metabolic process //GO:0023057, negative regulation of signaling //GO:0090066, regulation of anatomical structure size	3(22)	4(112)	0.75	0.14	0.20	0.01400	ADRA2A,PLEK,ADM
461	GO:0080090, regulation of primary metabolic process //GO:0009966, regulation of signal transduction //GO:0010648, negative regulation of cell communication //GO:0023057, negative regulation of signaling //GO:0090066, regulation of anatomical structure size	3(22)	4(112)	0.75	0.14	0.20	0.01400	ADRA2A,PLEK,ADM
462	GO:0031323, regulation of cellular metabolic process //GO:0009966, regulation of signal transduction //GO:0010648, negative regulation of cell communication //GO:0023057, negative regulation of signaling //GO:0090066, regulation of anatomical structure size	3(22)	4(112)	0.75	0.14	0.20	0.01400	ADRA2A,PLEK,ADM
463	GO:0080090, regulation of primary metabolic process //GO:0031325, positive regulation of cellular metabolic process //GO:0051239, regulation of multicellular organismal process //GO:0023057, negative regulation of signaling //GO:0008277, regulation of G-protein coupled receptor protein signaling pathway	3(22)	4(112)	0.75	0.14	0.20	0.01400	ADRA2A,PLEK,ADM
464	GO:0035556, intracellular signal transduction //GO:0051240, positive regulation of multicellular organismal process //GO:0023057, negative regulation of signaling //GO:0008277, regulation of G-protein coupled receptor protein signaling pathway	3(22)	4(112)	0.75	0.14	0.20	0.01400	ADRA2A,PLEK,ADM
465	GO:0048522, positive regulation of cellular process //GO:0009611, response to wounding //*GO:0045744, negative regulation of G-protein coupled receptor protein signaling pathway	3(22)	3(112)	1.00	0.14	0.20	0.00393	ADRA2A,PLEK,ADM
466	GO:0048522, positive regulation of cellular process //GO:0090066, regulation of anatomical structure size //*GO:0045744, negative regulation of G-protein coupled receptor protein signaling pathway	3(22)	3(112)	1.00	0.14	0.20	0.00393	ADRA2A,PLEK,ADM
467	GO:0007154, cell communication //GO:0051240, positive regulation of multicellular organismal process //*GO:0045744, negative regulation of G-protein coupled receptor protein signaling pathway	3(22)	3(112)	1.00	0.14	0.20	0.00393	ADRA2A,PLEK,ADM
468	GO:0080090, regulation of primary metabolic process //GO:0031325, positive regulation of cellular metabolic process //*GO:0045744, negative regulation of G-protein coupled receptor protein signaling pathway	3(22)	3(112)	1.00	0.14	0.20	0.00393	ADRA2A,PLEK,ADM
469	GO:0080090, regulation of primary metabolic process //GO:0009611, response to wounding //*GO:0045744, negative regulation of G-protein coupled receptor protein signaling pathway	3(22)	3(112)	1.00	0.14	0.20	0.00393	ADRA2A,PLEK,ADM
470	GO:0080090, regulation of primary metabolic process //GO:0090066, regulation of anatomical structure size //*GO:0045744, negative regulation of G-protein coupled receptor protein signaling pathway	3(22)	3(112)	1.00	0.14	0.20	0.00393	ADRA2A,PLEK,ADM
471	GO:0031323, regulation of cellular metabolic process //GO:0009611, response to wounding //*GO:0045744, negative regulation of G-protein coupled receptor protein signaling pathway	3(22)	3(112)	1.00	0.14	0.20	0.00393	ADRA2A,PLEK,ADM
472	GO:0031323, regulation of cellular metabolic process //GO:0090066, regulation of anatomical structure size //*GO:0045744, negative regulation of G-protein coupled receptor protein signaling pathway	3(22)	3(112)	1.00	0.14	0.20	0.00393	ADRA2A,PLEK,ADM
473	GO:0009893, positive regulation of metabolic process //GO:0009611, response to wounding //*GO:0045744, negative regulation of G-protein coupled receptor protein signaling pathway	3(22)	3(112)	1.00	0.14	0.20	0.00393	ADRA2A,PLEK,ADM
474	GO:0009893, positive regulation of metabolic process //GO:0090066, regulation of anatomical structure size //*GO:0045744, negative regulation of G-protein coupled receptor protein signaling pathway	3(22)	3(112)	1.00	0.14	0.20	0.00393	ADRA2A,PLEK,ADM
475	GO:0031325, positive regulation of cellular metabolic process //GO:0044765, single-organism transport //*GO:0045744, negative regulation of G-protein coupled receptor protein signaling pathway	3(22)	3(112)	1.00	0.14	0.20	0.00393	ADRA2A,PLEK,ADM
476	GO:0044765, single-organism transport //GO:0090066, regulation of anatomical structure size //*GO:0045744, negative regulation of G-protein coupled receptor protein signaling pathway	3(22)	3(112)	1.00	0.14	0.20	0.00393	ADRA2A,PLEK,ADM
477	GO:0007165, signal transduction //GO:0031326, regulation of cellular biosynthetic process //GO:0051239, regulation of multicellular organismal process //GO:0009611, response to wounding	3(22)	3(112)	1.00	0.14	0.20	0.00393	ADRA2A,PLEK,ADM
478	GO:0030154, cell differentiation //GO:0009653, anatomical structure morphogenesis //GO:0009888, tissue development //*GO:0043065, positive regulation of apoptotic process	3(22)	3(112)	1.00	0.14	0.19	0.00393	FRZB,RUNX3,ADM
479	GO:0030154, cell differentiation //GO:0009653, anatomical structure morphogenesis //GO:0060429, epithelium development //*GO:0043068, positive regulation of programmed cell death	3(22)	3(112)	1.00	0.14	0.19	0.00393	FRZB,RUNX3,ADM
480	GO:0030154, cell differentiation //GO:0050793, regulation of developmental process //GO:0009888, tissue development //*GO:0043065, positive regulation of apoptotic process	3(22)	3(112)	1.00	0.14	0.19	0.00393	FRZB,RUNX3,ADM
481	GO:0030154, cell differentiation //GO:0050793, regulation of developmental process //GO:0060429, epithelium development //*GO:0043068, positive regulation of programmed cell death	3(22)	3(112)	1.00	0.14	0.19	0.00393	FRZB,RUNX3,ADM
482	GO:0030154, cell differentiation //GO:0050793, regulation of developmental process //GO:0048729, tissue morphogenesis //*GO:0043068, positive regulation of programmed cell death	3(22)	3(112)	1.00	0.14	0.19	0.00393	FRZB,RUNX3,ADM
483	GO:0030154, cell differentiation //GO:0050793, regulation of developmental process //GO:0002009, morphogenesis of an epithelium //GO:0010942, positive regulation of cell death	3(22)	3(112)	1.00	0.14	0.19	0.00393	FRZB,RUNX3,ADM
484	GO:0030154, cell differentiation //GO:0060429, epithelium development //GO:0048729, tissue morphogenesis //GO:0010942, positive regulation of cell death	3(22)	3(112)	1.00	0.14	0.19	0.00393	FRZB,RUNX3,ADM
485	GO:0048869, cellular developmental process //GO:0009653, anatomical structure morphogenesis //GO:0060429, epithelium development //*GO:0043065, positive regulation of apoptotic process	3(22)	3(112)	1.00	0.14	0.19	0.00393	FRZB,RUNX3,ADM
486	GO:0048869, cellular developmental process //GO:0050793, regulation of developmental process //GO:0060429, epithelium development //*GO:0043065, positive regulation of apoptotic process	3(22)	3(112)	1.00	0.14	0.19	0.00393	FRZB,RUNX3,ADM
487	GO:0048869, cellular developmental process //GO:0050793, regulation of developmental process //GO:0048729, tissue morphogenesis //*GO:0043065, positive regulation of apoptotic process	3(22)	3(112)	1.00	0.14	0.19	0.00393	FRZB,RUNX3,ADM
488	GO:0048869, cellular developmental process //GO:0050793, regulation of developmental process //GO:0002009, morphogenesis of an epithelium //*GO:0043068, positive regulation of programmed cell death	3(22)	3(112)	1.00	0.14	0.19	0.00393	FRZB,RUNX3,ADM
489	GO:0048869, cellular developmental process //GO:0060429, epithelium development //GO:0048729, tissue morphogenesis //*GO:0043068, positive regulation of programmed cell death	3(22)	3(112)	1.00	0.14	0.19	0.00393	FRZB,RUNX3,ADM
490	GO:0007154, cell communication //GO:0031326, regulation of cellular biosynthetic process //*GO:0009968, negative regulation of signal transduction //GO:0008277, regulation of G-protein coupled receptor protein signaling pathway	3(22)	4(112)	0.75	0.14	0.19	0.01400	ADRA2A,PLEK,ADM
491	GO:0007165, signal transduction //GO:0009889, regulation of biosynthetic process //*GO:0009968, negative regulation of signal transduction //GO:0008277, regulation of G-protein coupled receptor protein signaling pathway	3(22)	4(112)	0.75	0.14	0.19	0.01400	ADRA2A,PLEK,ADM
492	GO:0007154, cell communication //GO:0031326, regulation of cellular biosynthetic process //GO:0031325, positive regulation of cellular metabolic process //GO:0010648, negative regulation of cell communication //GO:0090066, regulation of anatomical structure size	3(22)	4(112)	0.75	0.14	0.19	0.01400	ADRA2A,PLEK,ADM
493	GO:0007154, cell communication //GO:0031325, positive regulation of cellular metabolic process //GO:0006810, transport //GO:0023057, negative regulation of signaling //GO:0008277, regulation of G-protein coupled receptor protein signaling pathway	3(22)	4(112)	0.75	0.14	0.19	0.01400	ADRA2A,PLEK,ADM
494	GO:0007165, signal transduction //GO:0009889, regulation of biosynthetic process //GO:0031325, positive regulation of cellular metabolic process //GO:0010648, negative regulation of cell communication //GO:0090066, regulation of anatomical structure size	3(22)	4(112)	0.75	0.14	0.19	0.01400	ADRA2A,PLEK,ADM
495	GO:0007165, signal transduction //GO:0031326, regulation of cellular biosynthetic process //GO:0048585, negative regulation of response to stimulus //GO:0023057, negative regulation of signaling //GO:0090066, regulation of anatomical structure size	3(22)	4(112)	0.75	0.14	0.19	0.01400	ADRA2A,PLEK,ADM
496	GO:0080090, regulation of primary metabolic process //GO:0031323, regulation of cellular metabolic process //GO:0009893, positive regulation of metabolic process //GO:0023057, negative regulation of signaling //GO:0008277, regulation of G-protein coupled receptor protein signaling pathway	3(22)	4(112)	0.75	0.14	0.19	0.01400	ADRA2A,PLEK,ADM
497	GO:0080090, regulation of primary metabolic process //GO:0031323, regulation of cellular metabolic process //GO:0051240, positive regulation of multicellular organismal process //GO:0090066, regulation of anatomical structure size //GO:0008277, regulation of G-protein coupled receptor protein signaling pathway	3(22)	4(112)	0.75	0.14	0.19	0.01400	ADRA2A,PLEK,ADM
498	GO:0080090, regulation of primary metabolic process //GO:0009893, positive regulation of metabolic process //GO:0051239, regulation of multicellular organismal process //GO:0010648, negative regulation of cell communication //GO:0008277, regulation of G-protein coupled receptor protein signaling pathway	3(22)	4(112)	0.75	0.14	0.19	0.01400	ADRA2A,PLEK,ADM
499	GO:0080090, regulation of primary metabolic process //GO:0009893, positive regulation of metabolic process //GO:0051240, positive regulation of multicellular organismal process //GO:0090066, regulation of anatomical structure size //GO:0008277, regulation of G-protein coupled receptor protein signaling pathway	3(22)	4(112)	0.75	0.14	0.19	0.01400	ADRA2A,PLEK,ADM
500	GO:0080090, regulation of primary metabolic process //GO:0009966, regulation of signal transduction //GO:0031325, positive regulation of cellular metabolic process //GO:0010648, negative regulation of cell communication //GO:0090066, regulation of anatomical structure size	3(22)	4(112)	0.75	0.14	0.19	0.01400	ADRA2A,PLEK,ADM
501	GO:0031323, regulation of cellular metabolic process //GO:0009893, positive regulation of metabolic process //GO:0051239, regulation of multicellular organismal process //GO:0010648, negative regulation of cell communication //GO:0008277, regulation of G-protein coupled receptor protein signaling pathway	3(22)	4(112)	0.75	0.14	0.19	0.01400	ADRA2A,PLEK,ADM
502	GO:0031323, regulation of cellular metabolic process //GO:0009893, positive regulation of metabolic process //GO:0051240, positive regulation of multicellular organismal process //GO:0090066, regulation of anatomical structure size //GO:0008277, regulation of G-protein coupled receptor protein signaling pathway	3(22)	4(112)	0.75	0.14	0.19	0.01400	ADRA2A,PLEK,ADM
503	GO:0009966, regulation of signal transduction //GO:0031325, positive regulation of cellular metabolic process //GO:0048585, negative regulation of response to stimulus //GO:0023057, negative regulation of signaling //GO:0090066, regulation of anatomical structure size	3(22)	4(112)	0.75	0.14	0.19	0.01400	ADRA2A,PLEK,ADM
504	GO:0019222, regulation of metabolic process //GO:0051239, regulation of multicellular organismal process //GO:0006810, transport //*GO:0045744, negative regulation of G-protein coupled receptor protein signaling pathway	3(22)	3(112)	1.00	0.14	0.19	0.00393	ADRA2A,PLEK,ADM
505	GO:0048869, cellular developmental process //GO:0042127, regulation of cell proliferation //GO:0060429, epithelium development //GO:0010942, positive regulation of cell death	3(22)	3(112)	1.00	0.14	0.19	0.00393	FRZB,RUNX3,ADM
506	GO:0048869, cellular developmental process //GO:0042127, regulation of cell proliferation //GO:0048729, tissue morphogenesis //GO:0010942, positive regulation of cell death	3(22)	3(112)	1.00	0.14	0.19	0.00393	FRZB,RUNX3,ADM
507	GO:0010646, regulation of cell communication //GO:0023051, regulation of signaling //GO:0009888, tissue development //*GO:0043068, positive regulation of programmed cell death	3(22)	3(112)	1.00	0.14	0.19	0.00393	FRZB,RUNX3,ADM
508	GO:0010646, regulation of cell communication //GO:0023051, regulation of signaling //GO:0060429, epithelium development //GO:0010942, positive regulation of cell death	3(22)	3(112)	1.00	0.14	0.19	0.00393	FRZB,RUNX3,ADM
509	GO:0010646, regulation of cell communication //GO:0009888, tissue development //GO:0045595, regulation of cell differentiation //GO:0010942, positive regulation of cell death	3(22)	3(112)	1.00	0.14	0.19	0.00393	FRZB,RUNX3,ADM
510	GO:0023051, regulation of signaling //GO:0050793, regulation of developmental process //GO:0009888, tissue development //*GO:0043065, positive regulation of apoptotic process	3(22)	3(112)	1.00	0.14	0.19	0.00393	FRZB,RUNX3,ADM
511	GO:0080090, regulation of primary metabolic process //GO:0051240, positive regulation of multicellular organismal process //*GO:0045744, negative regulation of G-protein coupled receptor protein signaling pathway	3(22)	3(112)	1.00	0.14	0.19	0.00393	ADRA2A,PLEK,ADM
512	GO:0031323, regulation of cellular metabolic process //GO:0051240, positive regulation of multicellular organismal process //*GO:0045744, negative regulation of G-protein coupled receptor protein signaling pathway	3(22)	3(112)	1.00	0.14	0.19	0.00393	ADRA2A,PLEK,ADM
513	GO:0009893, positive regulation of metabolic process //GO:0051240, positive regulation of multicellular organismal process //*GO:0045744, negative regulation of G-protein coupled receptor protein signaling pathway	3(22)	3(112)	1.00	0.14	0.19	0.00393	ADRA2A,PLEK,ADM
514	GO:0010646, regulation of cell communication //GO:0042127, regulation of cell proliferation //*GO:0043065, positive regulation of apoptotic process	3(22)	3(112)	1.00	0.14	0.19	0.00393	FRZB,RUNX3,ADM
515	GO:0010646, regulation of cell communication //*GO:0008285, negative regulation of cell proliferation //*GO:0043068, positive regulation of programmed cell death	3(22)	3(112)	1.00	0.14	0.19	0.00393	FRZB,RUNX3,ADM
516	GO:0009966, regulation of signal transduction //GO:0042127, regulation of cell proliferation //*GO:0043068, positive regulation of programmed cell death	3(22)	3(112)	1.00	0.14	0.19	0.00393	FRZB,RUNX3,ADM
517	GO:0009966, regulation of signal transduction //*GO:0008285, negative regulation of cell proliferation //GO:0010942, positive regulation of cell death	3(22)	3(112)	1.00	0.14	0.19	0.00393	FRZB,RUNX3,ADM
518	GO:0042127, regulation of cell proliferation //GO:0060429, epithelium development //*GO:0043065, positive regulation of apoptotic process	3(22)	3(112)	1.00	0.14	0.19	0.00393	FRZB,RUNX3,ADM
519	GO:0042127, regulation of cell proliferation //GO:0048729, tissue morphogenesis //*GO:0043065, positive regulation of apoptotic process	3(22)	3(112)	1.00	0.14	0.19	0.00393	FRZB,RUNX3,ADM
520	GO:0042127, regulation of cell proliferation //GO:0002009, morphogenesis of an epithelium //*GO:0043068, positive regulation of programmed cell death	3(22)	3(112)	1.00	0.14	0.19	0.00393	FRZB,RUNX3,ADM
521	GO:0048583, regulation of response to stimulus //GO:0048869, cellular developmental process //GO:0009653, anatomical structure morphogenesis //GO:0009888, tissue development //GO:0010942, positive regulation of cell death	3(22)	3(112)	1.00	0.14	0.19	0.00393	FRZB,RUNX3,ADM
522	GO:0007186, G-protein coupled receptor signaling pathway //*GO:0007596, blood coagulation	3(22)	3(112)	1.00	0.14	0.19	0.00393	ADRA2A,F2RL2,PLEK
523	GO:0050794, regulation of cellular process //GO:0048518, positive regulation of biological process //*GO:0042060, wound healing //*GO:0030036, actin cytoskeleton organization	3(22)	3(112)	1.00	0.14	0.19	0.00393	ADRA2A,PLEK,LCP1
524	GO:0007154, cell communication //GO:0009889, regulation of biosynthetic process //GO:0031325, positive regulation of cellular metabolic process //GO:0009611, response to wounding	3(22)	3(112)	1.00	0.14	0.19	0.00393	ADRA2A,PLEK,ADM
525	GO:0019222, regulation of metabolic process //GO:0051239, regulation of multicellular organismal process //*GO:0009968, negative regulation of signal transduction //GO:0090066, regulation of anatomical structure size	3(22)	3(112)	1.00	0.14	0.19	0.00393	ADRA2A,PLEK,ADM
526	GO:0023051, regulation of signaling //GO:0050793, regulation of developmental process //GO:0042127, regulation of cell proliferation //GO:0010942, positive regulation of cell death	3(22)	3(112)	1.00	0.14	0.19	0.00393	FRZB,RUNX3,ADM
527	GO:0080090, regulation of primary metabolic process //GO:0031326, regulation of cellular biosynthetic process //*GO:0009968, negative regulation of signal transduction //GO:0008277, regulation of G-protein coupled receptor protein signaling pathway	3(22)	4(112)	0.75	0.14	0.19	0.01400	ADRA2A,PLEK,ADM
528	GO:0048731, system development //GO:0009888, tissue development //GO:0045595, regulation of cell differentiation //*GO:0043068, positive regulation of programmed cell death	3(22)	3(112)	1.00	0.14	0.19	0.00393	FRZB,RUNX3,ADM
529	GO:0048583, regulation of response to stimulus //GO:0030154, cell differentiation //GO:0009888, tissue development //*GO:0043065, positive regulation of apoptotic process	3(22)	3(112)	1.00	0.14	0.19	0.00393	FRZB,RUNX3,ADM
530	GO:0048583, regulation of response to stimulus //GO:0030154, cell differentiation //GO:0060429, epithelium development //*GO:0043068, positive regulation of programmed cell death	3(22)	3(112)	1.00	0.14	0.19	0.00393	FRZB,RUNX3,ADM
531	GO:0048583, regulation of response to stimulus //GO:0048869, cellular developmental process //GO:0060429, epithelium development //*GO:0043065, positive regulation of apoptotic process	3(22)	3(112)	1.00	0.14	0.19	0.00393	FRZB,RUNX3,ADM
532	GO:0048523, negative regulation of cellular process //GO:0002009, morphogenesis of an epithelium //*GO:0043065, positive regulation of apoptotic process	3(22)	3(112)	1.00	0.14	0.19	0.00393	FRZB,RUNX3,ADM
533	GO:0009966, regulation of signal transduction //GO:0060429, epithelium development //*GO:0043065, positive regulation of apoptotic process	3(22)	3(112)	1.00	0.14	0.19	0.00393	FRZB,RUNX3,ADM
534	GO:0080090, regulation of primary metabolic process //GO:0031323, regulation of cellular metabolic process //GO:0009889, regulation of biosynthetic process //GO:0051240, positive regulation of multicellular organismal process //GO:0008277, regulation of G-protein coupled receptor protein signaling pathway	3(22)	4(112)	0.75	0.14	0.19	0.01400	ADRA2A,PLEK,ADM
535	GO:0080090, regulation of primary metabolic process //GO:0031323, regulation of cellular metabolic process //GO:0006810, transport //GO:0010648, negative regulation of cell communication //GO:0008277, regulation of G-protein coupled receptor protein signaling pathway	3(22)	4(112)	0.75	0.14	0.19	0.01400	ADRA2A,PLEK,ADM
536	GO:0080090, regulation of primary metabolic process //GO:0031325, positive regulation of cellular metabolic process //GO:0051239, regulation of multicellular organismal process //GO:0048585, negative regulation of response to stimulus //GO:0008277, regulation of G-protein coupled receptor protein signaling pathway	3(22)	4(112)	0.75	0.14	0.19	0.01400	ADRA2A,PLEK,ADM
537	GO:0010646, regulation of cell communication //GO:0023051, regulation of signaling //GO:0050793, regulation of developmental process //*GO:0042981, regulation of apoptotic process //*GO:0043068, positive regulation of programmed cell death	3(22)	4(112)	0.75	0.14	0.19	0.01400	FRZB,RUNX3,ADM
538	GO:0007154, cell communication //GO:0031325, positive regulation of cellular metabolic process //GO:0051239, regulation of multicellular organismal process //GO:0048585, negative regulation of response to stimulus //GO:0008277, regulation of G-protein coupled receptor protein signaling pathway	3(22)	4(112)	0.75	0.14	0.19	0.01400	ADRA2A,PLEK,ADM
539	GO:0007165, signal transduction //GO:0031326, regulation of cellular biosynthetic process //GO:0031325, positive regulation of cellular metabolic process //GO:0048585, negative regulation of response to stimulus //GO:0090066, regulation of anatomical structure size	3(22)	4(112)	0.75	0.14	0.19	0.01400	ADRA2A,PLEK,ADM
540	GO:0080090, regulation of primary metabolic process //GO:0031326, regulation of cellular biosynthetic process //GO:0048585, negative regulation of response to stimulus //GO:0010648, negative regulation of cell communication //GO:0090066, regulation of anatomical structure size	3(22)	4(112)	0.75	0.14	0.19	0.01400	ADRA2A,PLEK,ADM
541	GO:0080090, regulation of primary metabolic process //GO:0009966, regulation of signal transduction //GO:0048585, negative regulation of response to stimulus //GO:0010648, negative regulation of cell communication //GO:0090066, regulation of anatomical structure size	3(22)	4(112)	0.75	0.14	0.19	0.01400	ADRA2A,PLEK,ADM
542	GO:0080090, regulation of primary metabolic process //GO:0031325, positive regulation of cellular metabolic process //GO:0051239, regulation of multicellular organismal process //GO:0090066, regulation of anatomical structure size //GO:0008277, regulation of G-protein coupled receptor protein signaling pathway	3(22)	4(112)	0.75	0.14	0.19	0.01400	ADRA2A,PLEK,ADM
543	GO:0031323, regulation of cellular metabolic process //GO:0009966, regulation of signal transduction //GO:0048585, negative regulation of response to stimulus //GO:0010648, negative regulation of cell communication //GO:0090066, regulation of anatomical structure size	3(22)	4(112)	0.75	0.14	0.19	0.01400	ADRA2A,PLEK,ADM
544	GO:0009893, positive regulation of metabolic process //GO:0009966, regulation of signal transduction //GO:0048585, negative regulation of response to stimulus //GO:0010648, negative regulation of cell communication //GO:0090066, regulation of anatomical structure size	3(22)	4(112)	0.75	0.14	0.19	0.01400	ADRA2A,PLEK,ADM
545	GO:0007154, cell communication //GO:0031326, regulation of cellular biosynthetic process //GO:0048585, negative regulation of response to stimulus //GO:0010648, negative regulation of cell communication //GO:0090066, regulation of anatomical structure size	3(22)	4(112)	0.75	0.14	0.19	0.01400	ADRA2A,PLEK,ADM
546	GO:0007154, cell communication //GO:0031325, positive regulation of cellular metabolic process //GO:0051239, regulation of multicellular organismal process //GO:0090066, regulation of anatomical structure size //GO:0008277, regulation of G-protein coupled receptor protein signaling pathway	3(22)	4(112)	0.75	0.14	0.19	0.01400	ADRA2A,PLEK,ADM
547	GO:0007165, signal transduction //GO:0009889, regulation of biosynthetic process //GO:0048585, negative regulation of response to stimulus //GO:0010648, negative regulation of cell communication //GO:0090066, regulation of anatomical structure size	3(22)	4(112)	0.75	0.14	0.19	0.01400	ADRA2A,PLEK,ADM
548	GO:0080090, regulation of primary metabolic process //GO:0048585, negative regulation of response to stimulus //GO:0010648, negative regulation of cell communication //GO:0023057, negative regulation of signaling //GO:0090066, regulation of anatomical structure size	3(22)	4(112)	0.75	0.14	0.19	0.01400	ADRA2A,PLEK,ADM
549	GO:0031323, regulation of cellular metabolic process //GO:0048585, negative regulation of response to stimulus //GO:0010648, negative regulation of cell communication //GO:0023057, negative regulation of signaling //GO:0090066, regulation of anatomical structure size	3(22)	4(112)	0.75	0.14	0.19	0.01400	ADRA2A,PLEK,ADM
550	GO:0045937, positive regulation of phosphate metabolic process //*GO:0045744, negative regulation of G-protein coupled receptor protein signaling pathway	3(22)	3(112)	1.00	0.14	0.19	0.00393	ADRA2A,PLEK,ADM
551	GO:0031326, regulation of cellular biosynthetic process //*GO:0009968, negative regulation of signal transduction //GO:0090066, regulation of anatomical structure size	3(22)	3(112)	1.00	0.14	0.19	0.00393	ADRA2A,PLEK,ADM
552	GO:0035556, intracellular signal transduction //GO:0051240, positive regulation of multicellular organismal process //GO:0090066, regulation of anatomical structure size //GO:0008277, regulation of G-protein coupled receptor protein signaling pathway	3(22)	4(112)	0.75	0.14	0.19	0.01400	ADRA2A,PLEK,ADM
553	GO:1901576, organic substance biosynthetic process //GO:0044249, cellular biosynthetic process //GO:0007399, nervous system development //*GO:0008285, negative regulation of cell proliferation	3(22)	3(112)	1.00	0.14	0.19	0.00393	OGN,RUNX3,ADM
554	GO:0010646, regulation of cell communication //GO:0050793, regulation of developmental process //GO:0009888, tissue development //*GO:0043068, positive regulation of programmed cell death	3(22)	3(112)	1.00	0.14	0.19	0.00393	FRZB,RUNX3,ADM
555	GO:0009966, regulation of signal transduction //GO:0050793, regulation of developmental process //GO:0009888, tissue development //GO:0010942, positive regulation of cell death	3(22)	3(112)	1.00	0.14	0.19	0.00393	FRZB,RUNX3,ADM
556	GO:0048513, animal organ development //GO:0002009, morphogenesis of an epithelium //*GO:0043065, positive regulation of apoptotic process	3(22)	3(112)	1.00	0.14	0.19	0.00393	FRZB,RUNX3,ADM
557	GO:0048583, regulation of response to stimulus //*GO:0008285, negative regulation of cell proliferation //*GO:0043065, positive regulation of apoptotic process	3(22)	3(112)	1.00	0.14	0.19	0.00393	FRZB,RUNX3,ADM
558	GO:0009889, regulation of biosynthetic process //GO:0044765, single-organism transport //*GO:0045744, negative regulation of G-protein coupled receptor protein signaling pathway	3(22)	3(112)	1.00	0.14	0.19	0.00393	ADRA2A,PLEK,ADM
559	GO:0031325, positive regulation of cellular metabolic process //GO:0051239, regulation of multicellular organismal process //*GO:0045744, negative regulation of G-protein coupled receptor protein signaling pathway	3(22)	3(112)	1.00	0.14	0.19	0.00393	ADRA2A,PLEK,ADM
560	GO:0007275, multicellular organismal development //GO:0009653, anatomical structure morphogenesis //GO:0060429, epithelium development //*GO:0043065, positive regulation of apoptotic process	3(22)	3(112)	1.00	0.14	0.19	0.00393	FRZB,RUNX3,ADM
561	GO:0048731, system development //GO:0009653, anatomical structure morphogenesis //GO:0060429, epithelium development //*GO:0043068, positive regulation of programmed cell death	3(22)	3(112)	1.00	0.14	0.19	0.00393	FRZB,RUNX3,ADM
562	GO:0043170, macromolecule metabolic process //GO:0030154, cell differentiation //GO:0007399, nervous system development //*GO:0008285, negative regulation of cell proliferation	3(22)	3(112)	1.00	0.14	0.19	0.00393	OGN,RUNX3,ADM
563	GO:0080090, regulation of primary metabolic process //GO:0031323, regulation of cellular metabolic process //GO:0009893, positive regulation of metabolic process //GO:0048585, negative regulation of response to stimulus //GO:0008277, regulation of G-protein coupled receptor protein signaling pathway	3(22)	4(112)	0.75	0.14	0.19	0.01400	ADRA2A,PLEK,ADM
564	GO:0080090, regulation of primary metabolic process //GO:0031323, regulation of cellular metabolic process //GO:0009893, positive regulation of metabolic process //GO:0051240, positive regulation of multicellular organismal process //GO:0008277, regulation of G-protein coupled receptor protein signaling pathway	3(22)	4(112)	0.75	0.14	0.19	0.01400	ADRA2A,PLEK,ADM
565	GO:0048523, negative regulation of cellular process //*GO:0042981, regulation of apoptotic process //GO:0010942, positive regulation of cell death	4(22)	4(112)	1.00	0.18	0.19	0.00057	FRZB,GZMA,RUNX3,ADM
566	GO:0007165, signal transduction //GO:0051240, positive regulation of multicellular organismal process //GO:0010648, negative regulation of cell communication //GO:0008277, regulation of G-protein coupled receptor protein signaling pathway	3(22)	4(112)	0.75	0.14	0.19	0.01400	ADRA2A,PLEK,ADM
567	GO:0007154, cell communication //GO:0031325, positive regulation of cellular metabolic process //GO:0006810, transport //GO:0048585, negative regulation of response to stimulus //GO:0008277, regulation of G-protein coupled receptor protein signaling pathway	3(22)	4(112)	0.75	0.14	0.19	0.01400	ADRA2A,PLEK,ADM
568	GO:0080090, regulation of primary metabolic process //GO:0031323, regulation of cellular metabolic process //GO:0009893, positive regulation of metabolic process //GO:0090066, regulation of anatomical structure size //GO:0008277, regulation of G-protein coupled receptor protein signaling pathway	3(22)	4(112)	0.75	0.14	0.19	0.01400	ADRA2A,PLEK,ADM
569	GO:0080090, regulation of primary metabolic process //GO:0009893, positive regulation of metabolic process //GO:0051239, regulation of multicellular organismal process //GO:0023057, negative regulation of signaling //GO:0008277, regulation of G-protein coupled receptor protein signaling pathway	3(22)	4(112)	0.75	0.14	0.19	0.01400	ADRA2A,PLEK,ADM
570	GO:0080090, regulation of primary metabolic process //GO:0009966, regulation of signal transduction //GO:0031325, positive regulation of cellular metabolic process //GO:0023057, negative regulation of signaling //GO:0090066, regulation of anatomical structure size	3(22)	4(112)	0.75	0.14	0.19	0.01400	ADRA2A,PLEK,ADM
571	GO:0080090, regulation of primary metabolic process //GO:0031325, positive regulation of cellular metabolic process //GO:0048585, negative regulation of response to stimulus //GO:0010648, negative regulation of cell communication //GO:0090066, regulation of anatomical structure size	3(22)	4(112)	0.75	0.14	0.19	0.01400	ADRA2A,PLEK,ADM
572	GO:0031323, regulation of cellular metabolic process //GO:0009893, positive regulation of metabolic process //GO:0051239, regulation of multicellular organismal process //GO:0023057, negative regulation of signaling //GO:0008277, regulation of G-protein coupled receptor protein signaling pathway	3(22)	4(112)	0.75	0.14	0.19	0.01400	ADRA2A,PLEK,ADM
573	GO:0007154, cell communication //GO:0031326, regulation of cellular biosynthetic process //GO:0031325, positive regulation of cellular metabolic process //GO:0023057, negative regulation of signaling //GO:0090066, regulation of anatomical structure size	3(22)	4(112)	0.75	0.14	0.19	0.01400	ADRA2A,PLEK,ADM
574	GO:0007154, cell communication //GO:0031325, positive regulation of cellular metabolic process //GO:0048585, negative regulation of response to stimulus //GO:0010648, negative regulation of cell communication //GO:0090066, regulation of anatomical structure size	3(22)	4(112)	0.75	0.14	0.19	0.01400	ADRA2A,PLEK,ADM
575	GO:0007165, signal transduction //GO:0009889, regulation of biosynthetic process //GO:0031325, positive regulation of cellular metabolic process //GO:0023057, negative regulation of signaling //GO:0090066, regulation of anatomical structure size	3(22)	4(112)	0.75	0.14	0.19	0.01400	ADRA2A,PLEK,ADM
576	GO:0007165, signal transduction //GO:0031326, regulation of cellular biosynthetic process //GO:0051239, regulation of multicellular organismal process //GO:0010648, negative regulation of cell communication //GO:0090066, regulation of anatomical structure size	3(22)	4(112)	0.75	0.14	0.19	0.01400	ADRA2A,PLEK,ADM
577	GO:0019222, regulation of metabolic process //GO:0009966, regulation of signal transduction //GO:0010648, negative regulation of cell communication //GO:0023057, negative regulation of signaling //GO:0090066, regulation of anatomical structure size	3(22)	4(112)	0.75	0.14	0.19	0.01400	ADRA2A,PLEK,ADM
578	GO:0007165, signal transduction //*GO:0009968, negative regulation of signal transduction //GO:0090066, regulation of anatomical structure size	3(22)	3(112)	1.00	0.14	0.19	0.00393	ADRA2A,PLEK,ADM
579	GO:0051239, regulation of multicellular organismal process //GO:0009611, response to wounding //*GO:0045744, negative regulation of G-protein coupled receptor protein signaling pathway	3(22)	3(112)	1.00	0.14	0.19	0.00393	ADRA2A,PLEK,ADM
580	GO:0051239, regulation of multicellular organismal process //GO:0090066, regulation of anatomical structure size //*GO:0045744, negative regulation of G-protein coupled receptor protein signaling pathway	3(22)	3(112)	1.00	0.14	0.19	0.00393	ADRA2A,PLEK,ADM
581	GO:0035556, intracellular signal transduction //*GO:0045744, negative regulation of G-protein coupled receptor protein signaling pathway	3(22)	3(112)	1.00	0.14	0.19	0.00393	ADRA2A,PLEK,ADM
582	GO:0048519, negative regulation of biological process //GO:0050793, regulation of developmental process //GO:0060429, epithelium development //*GO:0043068, positive regulation of programmed cell death	3(22)	3(112)	1.00	0.14	0.19	0.00393	FRZB,RUNX3,ADM
583	GO:0048519, negative regulation of biological process //GO:0050793, regulation of developmental process //GO:0048729, tissue morphogenesis //*GO:0043068, positive regulation of programmed cell death	3(22)	3(112)	1.00	0.14	0.19	0.00393	FRZB,RUNX3,ADM
584	GO:0048519, negative regulation of biological process //GO:0050793, regulation of developmental process //GO:0002009, morphogenesis of an epithelium //GO:0010942, positive regulation of cell death	3(22)	3(112)	1.00	0.14	0.19	0.00393	FRZB,RUNX3,ADM
585	GO:0048583, regulation of response to stimulus //GO:0009653, anatomical structure morphogenesis //GO:0009888, tissue development //*GO:0043065, positive regulation of apoptotic process	3(22)	3(112)	1.00	0.14	0.19	0.00393	FRZB,RUNX3,ADM
586	GO:0048583, regulation of response to stimulus //GO:0009653, anatomical structure morphogenesis //GO:0060429, epithelium development //*GO:0043068, positive regulation of programmed cell death	3(22)	3(112)	1.00	0.14	0.19	0.00393	FRZB,RUNX3,ADM
587	GO:0048583, regulation of response to stimulus //GO:0050793, regulation of developmental process //GO:0009888, tissue development //*GO:0043065, positive regulation of apoptotic process	3(22)	3(112)	1.00	0.14	0.19	0.00393	FRZB,RUNX3,ADM
588	GO:0030154, cell differentiation //GO:0009888, tissue development //GO:0045595, regulation of cell differentiation //GO:0010942, positive regulation of cell death	3(22)	3(112)	1.00	0.14	0.19	0.00393	FRZB,RUNX3,ADM
589	GO:0048869, cellular developmental process //GO:0009888, tissue development //GO:0045595, regulation of cell differentiation //*GO:0043068, positive regulation of programmed cell death	3(22)	3(112)	1.00	0.14	0.19	0.00393	FRZB,RUNX3,ADM
590	GO:0031325, positive regulation of cellular metabolic process //GO:0048585, negative regulation of response to stimulus //GO:0010648, negative regulation of cell communication //GO:0008277, regulation of G-protein coupled receptor protein signaling pathway	3(22)	4(112)	0.75	0.14	0.19	0.01400	ADRA2A,PLEK,ADM
591	GO:0031325, positive regulation of cellular metabolic process //GO:0051240, positive regulation of multicellular organismal process //GO:0010648, negative regulation of cell communication //GO:0008277, regulation of G-protein coupled receptor protein signaling pathway	3(22)	4(112)	0.75	0.14	0.19	0.01400	ADRA2A,PLEK,ADM
592	GO:0007154, cell communication //GO:0044765, single-organism transport //*GO:0045744, negative regulation of G-protein coupled receptor protein signaling pathway	3(22)	3(112)	1.00	0.14	0.18	0.00393	ADRA2A,PLEK,ADM
593	GO:0023051, regulation of signaling //GO:0042127, regulation of cell proliferation //*GO:0043065, positive regulation of apoptotic process	3(22)	3(112)	1.00	0.14	0.18	0.00393	FRZB,RUNX3,ADM
594	GO:0023051, regulation of signaling //*GO:0008285, negative regulation of cell proliferation //*GO:0043068, positive regulation of programmed cell death	3(22)	3(112)	1.00	0.14	0.18	0.00393	FRZB,RUNX3,ADM
595	GO:0031325, positive regulation of cellular metabolic process //*GO:0009968, negative regulation of signal transduction //GO:0090066, regulation of anatomical structure size	3(22)	3(112)	1.00	0.14	0.18	0.00393	ADRA2A,PLEK,ADM
596	GO:0080090, regulation of primary metabolic process //GO:0031323, regulation of cellular metabolic process //GO:0009889, regulation of biosynthetic process //GO:0044765, single-organism transport //GO:0008277, regulation of G-protein coupled receptor protein signaling pathway	3(22)	4(112)	0.75	0.14	0.18	0.01400	ADRA2A,PLEK,ADM
597	GO:0080090, regulation of primary metabolic process //GO:0031325, positive regulation of cellular metabolic process //GO:0051239, regulation of multicellular organismal process //GO:0044765, single-organism transport //GO:0008277, regulation of G-protein coupled receptor protein signaling pathway	3(22)	4(112)	0.75	0.14	0.18	0.01400	ADRA2A,PLEK,ADM
598	GO:0007154, cell communication //GO:0031325, positive regulation of cellular metabolic process //GO:0051239, regulation of multicellular organismal process //GO:0044765, single-organism transport //GO:0008277, regulation of G-protein coupled receptor protein signaling pathway	3(22)	4(112)	0.75	0.14	0.18	0.01400	ADRA2A,PLEK,ADM
599	GO:0080090, regulation of primary metabolic process //GO:0031323, regulation of cellular metabolic process //GO:0009966, regulation of signal transduction //GO:0010648, negative regulation of cell communication //GO:0090066, regulation of anatomical structure size	3(22)	4(112)	0.75	0.14	0.18	0.01400	ADRA2A,PLEK,ADM
600	GO:0080090, regulation of primary metabolic process //GO:0031323, regulation of cellular metabolic process //GO:0006810, transport //GO:0023057, negative regulation of signaling //GO:0008277, regulation of G-protein coupled receptor protein signaling pathway	3(22)	4(112)	0.75	0.14	0.18	0.01400	ADRA2A,PLEK,ADM
601	GO:0080090, regulation of primary metabolic process //GO:0051239, regulation of multicellular organismal process //GO:0006810, transport //GO:0010648, negative regulation of cell communication //GO:0008277, regulation of G-protein coupled receptor protein signaling pathway	3(22)	4(112)	0.75	0.14	0.18	0.01400	ADRA2A,PLEK,ADM
602	GO:0031323, regulation of cellular metabolic process //GO:0051239, regulation of multicellular organismal process //GO:0006810, transport //GO:0010648, negative regulation of cell communication //GO:0008277, regulation of G-protein coupled receptor protein signaling pathway	3(22)	4(112)	0.75	0.14	0.18	0.01400	ADRA2A,PLEK,ADM
603	GO:0080090, regulation of primary metabolic process //GO:0009966, regulation of signal transduction //GO:0051239, regulation of multicellular organismal process //GO:0009611, response to wounding	3(22)	3(112)	1.00	0.14	0.18	0.00393	ADRA2A,PLEK,ADM
604	GO:0031323, regulation of cellular metabolic process //GO:0009966, regulation of signal transduction //GO:0051239, regulation of multicellular organismal process //GO:0009611, response to wounding	3(22)	3(112)	1.00	0.14	0.18	0.00393	ADRA2A,PLEK,ADM
605	GO:0023051, regulation of signaling //GO:0009888, tissue development //GO:0045595, regulation of cell differentiation //GO:0010942, positive regulation of cell death	3(22)	3(112)	1.00	0.14	0.18	0.00393	FRZB,RUNX3,ADM
606	GO:0050794, regulation of cellular process //GO:0051239, regulation of multicellular organismal process //GO:0006952, defense response //GO:0007565, female pregnancy	3(22)	3(112)	1.00	0.14	0.18	0.00393	SPP1,ADRA2A,ADM
607	GO:0048583, regulation of response to stimulus //GO:0051239, regulation of multicellular organismal process //GO:0006952, defense response //GO:0007565, female pregnancy	3(22)	3(112)	1.00	0.14	0.18	0.00393	SPP1,ADRA2A,ADM
608	GO:0007154, cell communication //GO:0009889, regulation of biosynthetic process //GO:0031325, positive regulation of cellular metabolic process //GO:0010648, negative regulation of cell communication //GO:0090066, regulation of anatomical structure size	3(22)	4(112)	0.75	0.14	0.18	0.01400	ADRA2A,PLEK,ADM
609	GO:0080090, regulation of primary metabolic process //GO:0031323, regulation of cellular metabolic process //GO:0010648, negative regulation of cell communication //GO:0023057, negative regulation of signaling //GO:0090066, regulation of anatomical structure size	3(22)	4(112)	0.75	0.14	0.18	0.01400	ADRA2A,PLEK,ADM
610	GO:0080090, regulation of primary metabolic process //GO:0031326, regulation of cellular biosynthetic process //GO:0048585, negative regulation of response to stimulus //GO:0023057, negative regulation of signaling //GO:0090066, regulation of anatomical structure size	3(22)	4(112)	0.75	0.14	0.18	0.01400	ADRA2A,PLEK,ADM
611	GO:0080090, regulation of primary metabolic process //GO:0009966, regulation of signal transduction //GO:0048585, negative regulation of response to stimulus //GO:0023057, negative regulation of signaling //GO:0090066, regulation of anatomical structure size	3(22)	4(112)	0.75	0.14	0.18	0.01400	ADRA2A,PLEK,ADM
612	GO:0031323, regulation of cellular metabolic process //GO:0009966, regulation of signal transduction //GO:0048585, negative regulation of response to stimulus //GO:0023057, negative regulation of signaling //GO:0090066, regulation of anatomical structure size	3(22)	4(112)	0.75	0.14	0.18	0.01400	ADRA2A,PLEK,ADM
613	GO:0009893, positive regulation of metabolic process //GO:0009966, regulation of signal transduction //GO:0048585, negative regulation of response to stimulus //GO:0023057, negative regulation of signaling //GO:0090066, regulation of anatomical structure size	3(22)	4(112)	0.75	0.14	0.18	0.01400	ADRA2A,PLEK,ADM
614	GO:0010646, regulation of cell communication //GO:0031325, positive regulation of cellular metabolic process //GO:0048585, negative regulation of response to stimulus //GO:0023057, negative regulation of signaling //GO:0090066, regulation of anatomical structure size	3(22)	4(112)	0.75	0.14	0.18	0.01400	ADRA2A,PLEK,ADM
615	GO:0023051, regulation of signaling //GO:0031325, positive regulation of cellular metabolic process //GO:0048585, negative regulation of response to stimulus //GO:0010648, negative regulation of cell communication //GO:0090066, regulation of anatomical structure size	3(22)	4(112)	0.75	0.14	0.18	0.01400	ADRA2A,PLEK,ADM
616	GO:0007154, cell communication //GO:0009889, regulation of biosynthetic process //*GO:0009968, negative regulation of signal transduction //GO:0008277, regulation of G-protein coupled receptor protein signaling pathway	3(22)	4(112)	0.75	0.14	0.18	0.01400	ADRA2A,PLEK,ADM
617	GO:0019222, regulation of metabolic process //GO:0035556, intracellular signal transduction //GO:0010648, negative regulation of cell communication //GO:0008277, regulation of G-protein coupled receptor protein signaling pathway	3(22)	4(112)	0.75	0.14	0.18	0.01400	ADRA2A,PLEK,ADM
618	GO:0007154, cell communication //GO:0031326, regulation of cellular biosynthetic process //GO:0048585, negative regulation of response to stimulus //GO:0023057, negative regulation of signaling //GO:0090066, regulation of anatomical structure size	3(22)	4(112)	0.75	0.14	0.18	0.01400	ADRA2A,PLEK,ADM
619	GO:0007165, signal transduction //GO:0048523, negative regulation of cellular process //GO:0048585, negative regulation of response to stimulus //GO:0023057, negative regulation of signaling //GO:0090066, regulation of anatomical structure size	3(22)	4(112)	0.75	0.14	0.18	0.01400	ADRA2A,PLEK,ADM
620	GO:0007165, signal transduction //GO:0009889, regulation of biosynthetic process //GO:0048585, negative regulation of response to stimulus //GO:0023057, negative regulation of signaling //GO:0090066, regulation of anatomical structure size	3(22)	4(112)	0.75	0.14	0.18	0.01400	ADRA2A,PLEK,ADM
621	GO:0048523, negative regulation of cellular process //GO:0045595, regulation of cell differentiation //*GO:0043065, positive regulation of apoptotic process	3(22)	3(112)	1.00	0.14	0.18	0.00393	FRZB,RUNX3,ADM
622	GO:0080090, regulation of primary metabolic process //GO:0009893, positive regulation of metabolic process //*GO:0045744, negative regulation of G-protein coupled receptor protein signaling pathway	3(22)	3(112)	1.00	0.14	0.18	0.00393	ADRA2A,PLEK,ADM
623	GO:0080090, regulation of primary metabolic process //GO:0044765, single-organism transport //*GO:0045744, negative regulation of G-protein coupled receptor protein signaling pathway	3(22)	3(112)	1.00	0.14	0.18	0.00393	ADRA2A,PLEK,ADM
624	GO:0031323, regulation of cellular metabolic process //GO:0009893, positive regulation of metabolic process //*GO:0045744, negative regulation of G-protein coupled receptor protein signaling pathway	3(22)	3(112)	1.00	0.14	0.18	0.00393	ADRA2A,PLEK,ADM
625	GO:0031323, regulation of cellular metabolic process //GO:0044765, single-organism transport //*GO:0045744, negative regulation of G-protein coupled receptor protein signaling pathway	3(22)	3(112)	1.00	0.14	0.18	0.00393	ADRA2A,PLEK,ADM
626	GO:0030154, cell differentiation //GO:0042127, regulation of cell proliferation //*GO:0043065, positive regulation of apoptotic process	3(22)	3(112)	1.00	0.14	0.18	0.00393	FRZB,RUNX3,ADM
627	GO:0009893, positive regulation of metabolic process //GO:0044765, single-organism transport //*GO:0045744, negative regulation of G-protein coupled receptor protein signaling pathway	3(22)	3(112)	1.00	0.14	0.18	0.00393	ADRA2A,PLEK,ADM
628	GO:0048519, negative regulation of biological process //*GO:0042981, regulation of apoptotic process //*GO:0043068, positive regulation of programmed cell death	4(22)	4(112)	1.00	0.18	0.18	0.00057	FRZB,GZMA,RUNX3,ADM
629	GO:0043170, macromolecule metabolic process //GO:0050793, regulation of developmental process //GO:0007399, nervous system development //*GO:0008285, negative regulation of cell proliferation	3(22)	3(112)	1.00	0.14	0.18	0.00393	OGN,RUNX3,ADM
630	GO:0030154, cell differentiation //GO:0009653, anatomical structure morphogenesis //GO:0009888, tissue development //*GO:0043068, positive regulation of programmed cell death	3(22)	3(112)	1.00	0.14	0.18	0.00393	FRZB,RUNX3,ADM
631	GO:0030154, cell differentiation //GO:0009653, anatomical structure morphogenesis //GO:0060429, epithelium development //GO:0010942, positive regulation of cell death	3(22)	3(112)	1.00	0.14	0.18	0.00393	FRZB,RUNX3,ADM
632	GO:0030154, cell differentiation //GO:0050793, regulation of developmental process //GO:0009888, tissue development //*GO:0043068, positive regulation of programmed cell death	3(22)	3(112)	1.00	0.14	0.18	0.00393	FRZB,RUNX3,ADM
633	GO:0030154, cell differentiation //GO:0050793, regulation of developmental process //GO:0060429, epithelium development //GO:0010942, positive regulation of cell death	3(22)	3(112)	1.00	0.14	0.18	0.00393	FRZB,RUNX3,ADM
634	GO:0030154, cell differentiation //GO:0050793, regulation of developmental process //GO:0048729, tissue morphogenesis //GO:0010942, positive regulation of cell death	3(22)	3(112)	1.00	0.14	0.18	0.00393	FRZB,RUNX3,ADM
635	GO:0048869, cellular developmental process //GO:0009653, anatomical structure morphogenesis //GO:0009888, tissue development //*GO:0043065, positive regulation of apoptotic process	3(22)	3(112)	1.00	0.14	0.18	0.00393	FRZB,RUNX3,ADM
636	GO:0048869, cellular developmental process //GO:0009653, anatomical structure morphogenesis //GO:0060429, epithelium development //*GO:0043068, positive regulation of programmed cell death	3(22)	3(112)	1.00	0.14	0.18	0.00393	FRZB,RUNX3,ADM
637	GO:0048869, cellular developmental process //GO:0050793, regulation of developmental process //GO:0009888, tissue development //*GO:0043065, positive regulation of apoptotic process	3(22)	3(112)	1.00	0.14	0.18	0.00393	FRZB,RUNX3,ADM
638	GO:0048869, cellular developmental process //GO:0050793, regulation of developmental process //GO:0060429, epithelium development //*GO:0043068, positive regulation of programmed cell death	3(22)	3(112)	1.00	0.14	0.18	0.00393	FRZB,RUNX3,ADM
639	GO:0048869, cellular developmental process //GO:0050793, regulation of developmental process //GO:0048729, tissue morphogenesis //*GO:0043068, positive regulation of programmed cell death	3(22)	3(112)	1.00	0.14	0.18	0.00393	FRZB,RUNX3,ADM
640	GO:0048869, cellular developmental process //GO:0050793, regulation of developmental process //GO:0002009, morphogenesis of an epithelium //GO:0010942, positive regulation of cell death	3(22)	3(112)	1.00	0.14	0.18	0.00393	FRZB,RUNX3,ADM
641	GO:0048869, cellular developmental process //GO:0060429, epithelium development //GO:0048729, tissue morphogenesis //GO:0010942, positive regulation of cell death	3(22)	3(112)	1.00	0.14	0.18	0.00393	FRZB,RUNX3,ADM
642	GO:0050794, regulation of cellular process //GO:0048518, positive regulation of biological process //GO:0051241, negative regulation of multicellular organismal process //GO:0007565, female pregnancy	3(22)	3(112)	1.00	0.14	0.18	0.00393	SPP1,ADRA2A,ADM
643	GO:0050794, regulation of cellular process //GO:0048583, regulation of response to stimulus //GO:0051240, positive regulation of multicellular organismal process //GO:0007565, female pregnancy	3(22)	3(112)	1.00	0.14	0.18	0.00393	SPP1,ADRA2A,ADM
644	GO:0050794, regulation of cellular process //GO:0048583, regulation of response to stimulus //GO:0051241, negative regulation of multicellular organismal process //GO:0007565, female pregnancy	3(22)	3(112)	1.00	0.14	0.18	0.00393	SPP1,ADRA2A,ADM
645	GO:0007154, cell communication //GO:0031326, regulation of cellular biosynthetic process //GO:0051239, regulation of multicellular organismal process //GO:0009611, response to wounding	3(22)	3(112)	1.00	0.14	0.18	0.00393	ADRA2A,PLEK,ADM
646	GO:0007165, signal transduction //GO:0009889, regulation of biosynthetic process //GO:0051239, regulation of multicellular organismal process //GO:0009611, response to wounding	3(22)	3(112)	1.00	0.14	0.18	0.00393	ADRA2A,PLEK,ADM
647	GO:0080090, regulation of primary metabolic process //GO:0031323, regulation of cellular metabolic process //GO:0009893, positive regulation of metabolic process //GO:0044765, single-organism transport //GO:0008277, regulation of G-protein coupled receptor protein signaling pathway	3(22)	4(112)	0.75	0.14	0.18	0.01400	ADRA2A,PLEK,ADM
648	GO:0080090, regulation of primary metabolic process //GO:0031323, regulation of cellular metabolic process //GO:0009893, positive regulation of metabolic process //GO:0051240, positive regulation of multicellular organismal process //*GO:0009968, negative regulation of signal transduction	3(22)	4(112)	0.75	0.14	0.18	0.01400	ADRA2A,PLEK,ADM
649	GO:0007154, cell communication //GO:0031325, positive regulation of cellular metabolic process //GO:0019220, regulation of phosphate metabolic process //GO:0008277, regulation of G-protein coupled receptor protein signaling pathway	3(22)	4(112)	0.75	0.14	0.18	0.01400	ADRA2A,PLEK,ADM
650	GO:0007165, signal transduction //GO:0031326, regulation of cellular biosynthetic process //GO:0031325, positive regulation of cellular metabolic process //GO:0008277, regulation of G-protein coupled receptor protein signaling pathway	3(22)	4(112)	0.75	0.14	0.18	0.01400	ADRA2A,PLEK,ADM
651	GO:0080090, regulation of primary metabolic process //GO:0009889, regulation of biosynthetic process //*GO:0009968, negative regulation of signal transduction //GO:0008277, regulation of G-protein coupled receptor protein signaling pathway	3(22)	4(112)	0.75	0.14	0.18	0.01400	ADRA2A,PLEK,ADM
652	GO:0031323, regulation of cellular metabolic process //GO:0009889, regulation of biosynthetic process //*GO:0009968, negative regulation of signal transduction //GO:0008277, regulation of G-protein coupled receptor protein signaling pathway	3(22)	4(112)	0.75	0.14	0.18	0.01400	ADRA2A,PLEK,ADM
653	GO:0048513, animal organ development //GO:0045595, regulation of cell differentiation //*GO:0043065, positive regulation of apoptotic process	3(22)	3(112)	1.00	0.14	0.18	0.00393	FRZB,RUNX3,ADM
654	GO:0030154, cell differentiation //GO:0002009, morphogenesis of an epithelium //*GO:0043065, positive regulation of apoptotic process	3(22)	3(112)	1.00	0.14	0.18	0.00393	FRZB,RUNX3,ADM
655	GO:0080090, regulation of primary metabolic process //GO:0009893, positive regulation of metabolic process //GO:0051239, regulation of multicellular organismal process //GO:0048585, negative regulation of response to stimulus //GO:0008277, regulation of G-protein coupled receptor protein signaling pathway	3(22)	4(112)	0.75	0.14	0.18	0.01400	ADRA2A,PLEK,ADM
656	GO:0080090, regulation of primary metabolic process //GO:0009966, regulation of signal transduction //GO:0031325, positive regulation of cellular metabolic process //GO:0048585, negative regulation of response to stimulus //GO:0090066, regulation of anatomical structure size	3(22)	4(112)	0.75	0.14	0.18	0.01400	ADRA2A,PLEK,ADM
657	GO:0031323, regulation of cellular metabolic process //GO:0009893, positive regulation of metabolic process //GO:0051239, regulation of multicellular organismal process //GO:0048585, negative regulation of response to stimulus //GO:0008277, regulation of G-protein coupled receptor protein signaling pathway	3(22)	4(112)	0.75	0.14	0.18	0.01400	ADRA2A,PLEK,ADM
658	GO:0010646, regulation of cell communication //GO:0023051, regulation of signaling //GO:0050793, regulation of developmental process //*GO:0042981, regulation of apoptotic process //GO:0010942, positive regulation of cell death	3(22)	4(112)	0.75	0.14	0.18	0.01400	FRZB,RUNX3,ADM
659	GO:0048518, positive regulation of biological process //GO:0009611, response to wounding //*GO:0045744, negative regulation of G-protein coupled receptor protein signaling pathway	3(22)	3(112)	1.00	0.14	0.18	0.00393	ADRA2A,PLEK,ADM
660	GO:0048518, positive regulation of biological process //GO:0090066, regulation of anatomical structure size //*GO:0045744, negative regulation of G-protein coupled receptor protein signaling pathway	3(22)	3(112)	1.00	0.14	0.18	0.00393	ADRA2A,PLEK,ADM
661	GO:0048522, positive regulation of cellular process //GO:0009611, response to wounding //GO:0008277, regulation of G-protein coupled receptor protein signaling pathway	3(22)	3(112)	1.00	0.14	0.18	0.00393	ADRA2A,PLEK,ADM
662	GO:0019222, regulation of metabolic process //GO:0009611, response to wounding //*GO:0045744, negative regulation of G-protein coupled receptor protein signaling pathway	3(22)	3(112)	1.00	0.14	0.18	0.00393	ADRA2A,PLEK,ADM
663	GO:0019222, regulation of metabolic process //GO:0090066, regulation of anatomical structure size //*GO:0045744, negative regulation of G-protein coupled receptor protein signaling pathway	3(22)	3(112)	1.00	0.14	0.18	0.00393	ADRA2A,PLEK,ADM
664	GO:0006810, transport //GO:0090066, regulation of anatomical structure size //*GO:0045744, negative regulation of G-protein coupled receptor protein signaling pathway	3(22)	3(112)	1.00	0.14	0.18	0.00393	ADRA2A,PLEK,ADM
665	GO:0007165, signal transduction //GO:0051240, positive regulation of multicellular organismal process //GO:0023057, negative regulation of signaling //GO:0008277, regulation of G-protein coupled receptor protein signaling pathway	3(22)	4(112)	0.75	0.14	0.18	0.01400	ADRA2A,PLEK,ADM
666	GO:0007154, cell communication //GO:0031326, regulation of cellular biosynthetic process //GO:0031325, positive regulation of cellular metabolic process //GO:0048585, negative regulation of response to stimulus //GO:0090066, regulation of anatomical structure size	3(22)	4(112)	0.75	0.14	0.18	0.01400	ADRA2A,PLEK,ADM
667	GO:0007165, signal transduction //GO:0009889, regulation of biosynthetic process //GO:0031325, positive regulation of cellular metabolic process //GO:0048585, negative regulation of response to stimulus //GO:0090066, regulation of anatomical structure size	3(22)	4(112)	0.75	0.14	0.18	0.01400	ADRA2A,PLEK,ADM
668	GO:0019222, regulation of metabolic process //GO:0009966, regulation of signal transduction //GO:0048585, negative regulation of response to stimulus //GO:0010648, negative regulation of cell communication //GO:0090066, regulation of anatomical structure size	3(22)	4(112)	0.75	0.14	0.18	0.01400	ADRA2A,PLEK,ADM
669	GO:0080090, regulation of primary metabolic process //GO:0031323, regulation of cellular metabolic process //GO:0051239, regulation of multicellular organismal process //GO:0090066, regulation of anatomical structure size //GO:0008277, regulation of G-protein coupled receptor protein signaling pathway	3(22)	4(112)	0.75	0.14	0.18	0.01400	ADRA2A,PLEK,ADM
670	GO:0080090, regulation of primary metabolic process //GO:0009889, regulation of biosynthetic process //GO:0048585, negative regulation of response to stimulus //GO:0010648, negative regulation of cell communication //GO:0090066, regulation of anatomical structure size	3(22)	4(112)	0.75	0.14	0.18	0.01400	ADRA2A,PLEK,ADM
671	GO:0080090, regulation of primary metabolic process //GO:0009893, positive regulation of metabolic process //GO:0051239, regulation of multicellular organismal process //GO:0090066, regulation of anatomical structure size //GO:0008277, regulation of G-protein coupled receptor protein signaling pathway	3(22)	4(112)	0.75	0.14	0.18	0.01400	ADRA2A,PLEK,ADM
672	GO:0080090, regulation of primary metabolic process //GO:0031325, positive regulation of cellular metabolic process //GO:0048585, negative regulation of response to stimulus //GO:0023057, negative regulation of signaling //GO:0090066, regulation of anatomical structure size	3(22)	4(112)	0.75	0.14	0.18	0.01400	ADRA2A,PLEK,ADM
673	GO:0031323, regulation of cellular metabolic process //GO:0009889, regulation of biosynthetic process //GO:0048585, negative regulation of response to stimulus //GO:0010648, negative regulation of cell communication //GO:0090066, regulation of anatomical structure size	3(22)	4(112)	0.75	0.14	0.18	0.01400	ADRA2A,PLEK,ADM
674	GO:0031323, regulation of cellular metabolic process //GO:0009893, positive regulation of metabolic process //GO:0051239, regulation of multicellular organismal process //GO:0090066, regulation of anatomical structure size //GO:0008277, regulation of G-protein coupled receptor protein signaling pathway	3(22)	4(112)	0.75	0.14	0.18	0.01400	ADRA2A,PLEK,ADM
675	GO:0080090, regulation of primary metabolic process //GO:0031325, positive regulation of cellular metabolic process //GO:0051239, regulation of multicellular organismal process //GO:0009611, response to wounding	3(22)	3(112)	1.00	0.14	0.18	0.00393	ADRA2A,PLEK,ADM
676	GO:0010646, regulation of cell communication //GO:0023051, regulation of signaling //GO:0009888, tissue development //GO:0010942, positive regulation of cell death	3(22)	3(112)	1.00	0.14	0.18	0.00393	FRZB,RUNX3,ADM
677	GO:0023051, regulation of signaling //GO:0050793, regulation of developmental process //GO:0009888, tissue development //*GO:0043068, positive regulation of programmed cell death	3(22)	3(112)	1.00	0.14	0.18	0.00393	FRZB,RUNX3,ADM
678	GO:0007154, cell communication //GO:0009889, regulation of biosynthetic process //GO:0048585, negative regulation of response to stimulus //GO:0010648, negative regulation of cell communication //GO:0090066, regulation of anatomical structure size	3(22)	4(112)	0.75	0.14	0.18	0.01400	ADRA2A,PLEK,ADM
679	GO:0007154, cell communication //GO:0031325, positive regulation of cellular metabolic process //GO:0048585, negative regulation of response to stimulus //GO:0023057, negative regulation of signaling //GO:0090066, regulation of anatomical structure size	3(22)	4(112)	0.75	0.14	0.18	0.01400	ADRA2A,PLEK,ADM
680	GO:0007165, signal transduction //GO:0031326, regulation of cellular biosynthetic process //GO:0051239, regulation of multicellular organismal process //GO:0023057, negative regulation of signaling //GO:0090066, regulation of anatomical structure size	3(22)	4(112)	0.75	0.14	0.18	0.01400	ADRA2A,PLEK,ADM
681	GO:0019222, regulation of metabolic process //GO:0048585, negative regulation of response to stimulus //GO:0010648, negative regulation of cell communication //GO:0023057, negative regulation of signaling //GO:0090066, regulation of anatomical structure size	3(22)	4(112)	0.75	0.14	0.18	0.01400	ADRA2A,PLEK,ADM
682	GO:0050794, regulation of cellular process //GO:0048583, regulation of response to stimulus //GO:0006952, defense response //GO:0007565, female pregnancy	3(22)	3(112)	1.00	0.14	0.18	0.00393	SPP1,ADRA2A,ADM
683	GO:0019222, regulation of metabolic process //GO:0051240, positive regulation of multicellular organismal process //*GO:0045744, negative regulation of G-protein coupled receptor protein signaling pathway	3(22)	3(112)	1.00	0.14	0.18	0.00393	ADRA2A,PLEK,ADM
684	GO:0010646, regulation of cell communication //GO:0042127, regulation of cell proliferation //*GO:0043068, positive regulation of programmed cell death	3(22)	3(112)	1.00	0.14	0.18	0.00393	FRZB,RUNX3,ADM
685	GO:0010646, regulation of cell communication //*GO:0008285, negative regulation of cell proliferation //GO:0010942, positive regulation of cell death	3(22)	3(112)	1.00	0.14	0.18	0.00393	FRZB,RUNX3,ADM
686	GO:0009966, regulation of signal transduction //GO:0042127, regulation of cell proliferation //GO:0010942, positive regulation of cell death	3(22)	3(112)	1.00	0.14	0.18	0.00393	FRZB,RUNX3,ADM
687	GO:0006810, transport //GO:0051240, positive regulation of multicellular organismal process //*GO:0045744, negative regulation of G-protein coupled receptor protein signaling pathway	3(22)	3(112)	1.00	0.14	0.18	0.00393	ADRA2A,PLEK,ADM
688	GO:0042127, regulation of cell proliferation //*GO:0043067, regulation of programmed cell death //GO:0010942, positive regulation of cell death	3(22)	3(112)	1.00	0.14	0.18	0.00393	FRZB,RUNX3,ADM
689	GO:0042127, regulation of cell proliferation //GO:0060429, epithelium development //*GO:0043068, positive regulation of programmed cell death	3(22)	3(112)	1.00	0.14	0.18	0.00393	FRZB,RUNX3,ADM
690	GO:0042127, regulation of cell proliferation //GO:0048729, tissue morphogenesis //*GO:0043068, positive regulation of programmed cell death	3(22)	3(112)	1.00	0.14	0.18	0.00393	FRZB,RUNX3,ADM
691	GO:0042127, regulation of cell proliferation //GO:0002009, morphogenesis of an epithelium //GO:0010942, positive regulation of cell death	3(22)	3(112)	1.00	0.14	0.18	0.00393	FRZB,RUNX3,ADM
692	GO:0007154, cell communication //GO:0031325, positive regulation of cellular metabolic process //GO:0010648, negative regulation of cell communication //GO:0008277, regulation of G-protein coupled receptor protein signaling pathway	3(22)	4(112)	0.75	0.14	0.18	0.01400	ADRA2A,PLEK,ADM
693	GO:0007165, signal transduction //GO:0031326, regulation of cellular biosynthetic process //GO:0051240, positive regulation of multicellular organismal process //GO:0008277, regulation of G-protein coupled receptor protein signaling pathway	3(22)	4(112)	0.75	0.14	0.18	0.01400	ADRA2A,PLEK,ADM
694	GO:0007165, signal transduction //GO:0044765, single-organism transport //GO:0010648, negative regulation of cell communication //GO:0008277, regulation of G-protein coupled receptor protein signaling pathway	3(22)	4(112)	0.75	0.14	0.18	0.01400	ADRA2A,PLEK,ADM
695	GO:0031325, positive regulation of cellular metabolic process //GO:0048585, negative regulation of response to stimulus //GO:0023057, negative regulation of signaling //GO:0008277, regulation of G-protein coupled receptor protein signaling pathway	3(22)	4(112)	0.75	0.14	0.18	0.01400	ADRA2A,PLEK,ADM
696	GO:0031325, positive regulation of cellular metabolic process //GO:0051240, positive regulation of multicellular organismal process //GO:0023057, negative regulation of signaling //GO:0008277, regulation of G-protein coupled receptor protein signaling pathway	3(22)	4(112)	0.75	0.14	0.18	0.01400	ADRA2A,PLEK,ADM
697	GO:0048731, system development //GO:0009888, tissue development //GO:0045595, regulation of cell differentiation //GO:0010942, positive regulation of cell death	3(22)	3(112)	1.00	0.14	0.18	0.00393	FRZB,RUNX3,ADM
698	GO:0048583, regulation of response to stimulus //GO:0030154, cell differentiation //GO:0009888, tissue development //*GO:0043068, positive regulation of programmed cell death	3(22)	3(112)	1.00	0.14	0.18	0.00393	FRZB,RUNX3,ADM
699	GO:0048583, regulation of response to stimulus //GO:0030154, cell differentiation //GO:0060429, epithelium development //GO:0010942, positive regulation of cell death	3(22)	3(112)	1.00	0.14	0.18	0.00393	FRZB,RUNX3,ADM
700	GO:0048583, regulation of response to stimulus //GO:0048869, cellular developmental process //GO:0009888, tissue development //*GO:0043065, positive regulation of apoptotic process	3(22)	3(112)	1.00	0.14	0.18	0.00393	FRZB,RUNX3,ADM
701	GO:0048583, regulation of response to stimulus //GO:0048869, cellular developmental process //GO:0060429, epithelium development //*GO:0043068, positive regulation of programmed cell death	3(22)	3(112)	1.00	0.14	0.18	0.00393	FRZB,RUNX3,ADM
702	GO:0048583, regulation of response to stimulus //GO:0030154, cell differentiation //GO:0009653, anatomical structure morphogenesis //*GO:0042981, regulation of apoptotic process //*GO:0043068, positive regulation of programmed cell death	3(22)	4(112)	0.75	0.14	0.18	0.01400	FRZB,RUNX3,ADM
703	GO:0006952, defense response //GO:0048585, negative regulation of response to stimulus //GO:0007565, female pregnancy	3(22)	3(112)	1.00	0.14	0.18	0.00393	SPP1,ADRA2A,ADM
704	GO:0006952, defense response //GO:0051240, positive regulation of multicellular organismal process //GO:0007565, female pregnancy	3(22)	3(112)	1.00	0.14	0.18	0.00393	SPP1,ADRA2A,ADM
705	GO:0006952, defense response //GO:0051241, negative regulation of multicellular organismal process //GO:0007565, female pregnancy	3(22)	3(112)	1.00	0.14	0.18	0.00393	SPP1,ADRA2A,ADM
706	GO:0080090, regulation of primary metabolic process //GO:0031323, regulation of cellular metabolic process //GO:0006810, transport //GO:0048585, negative regulation of response to stimulus //GO:0008277, regulation of G-protein coupled receptor protein signaling pathway	3(22)	4(112)	0.75	0.14	0.18	0.01400	ADRA2A,PLEK,ADM
707	GO:0035556, intracellular signal transduction //GO:0045937, positive regulation of phosphate metabolic process //GO:0008277, regulation of G-protein coupled receptor protein signaling pathway	3(22)	4(112)	0.75	0.14	0.18	0.01400	ADRA2A,PLEK,ADM
708	GO:0050794, regulation of cellular process //GO:0048518, positive regulation of biological process //GO:0009611, response to wounding //*GO:0030036, actin cytoskeleton organization	3(22)	3(112)	1.00	0.14	0.18	0.00393	ADRA2A,PLEK,LCP1
709	GO:0007154, cell communication //GO:0048583, regulation of response to stimulus //GO:0031326, regulation of cellular biosynthetic process //GO:0009611, response to wounding	3(22)	3(112)	1.00	0.14	0.18	0.00393	ADRA2A,PLEK,ADM
710	GO:0007154, cell communication //GO:0031325, positive regulation of cellular metabolic process //GO:0051239, regulation of multicellular organismal process //GO:0009611, response to wounding	3(22)	3(112)	1.00	0.14	0.18	0.00393	ADRA2A,PLEK,ADM
711	GO:0048523, negative regulation of cellular process //GO:0060429, epithelium development //*GO:0043065, positive regulation of apoptotic process	3(22)	3(112)	1.00	0.14	0.18	0.00393	FRZB,RUNX3,ADM
712	GO:0048523, negative regulation of cellular process //GO:0048729, tissue morphogenesis //*GO:0043065, positive regulation of apoptotic process	3(22)	3(112)	1.00	0.14	0.18	0.00393	FRZB,RUNX3,ADM
713	GO:0048523, negative regulation of cellular process //GO:0002009, morphogenesis of an epithelium //*GO:0043068, positive regulation of programmed cell death	3(22)	3(112)	1.00	0.14	0.18	0.00393	FRZB,RUNX3,ADM
714	GO:0010646, regulation of cell communication //GO:0060429, epithelium development //*GO:0043065, positive regulation of apoptotic process	3(22)	3(112)	1.00	0.14	0.18	0.00393	FRZB,RUNX3,ADM
715	GO:0009966, regulation of signal transduction //GO:0009888, tissue development //*GO:0043065, positive regulation of apoptotic process	3(22)	3(112)	1.00	0.14	0.18	0.00393	FRZB,RUNX3,ADM
716	GO:0009966, regulation of signal transduction //GO:0060429, epithelium development //*GO:0043068, positive regulation of programmed cell death	3(22)	3(112)	1.00	0.14	0.18	0.00393	FRZB,RUNX3,ADM
717	GO:0050793, regulation of developmental process //GO:0002009, morphogenesis of an epithelium //*GO:0043065, positive regulation of apoptotic process	3(22)	3(112)	1.00	0.14	0.18	0.00393	FRZB,RUNX3,ADM
718	GO:0060429, epithelium development //GO:0048729, tissue morphogenesis //*GO:0043065, positive regulation of apoptotic process	3(22)	3(112)	1.00	0.14	0.18	0.00393	FRZB,RUNX3,ADM
719	GO:0007165, signal transduction //GO:0031326, regulation of cellular biosynthetic process //GO:0048585, negative regulation of response to stimulus //GO:0010648, negative regulation of cell communication //GO:0008277, regulation of G-protein coupled receptor protein signaling pathway	3(22)	5(112)	0.60	0.14	0.18	0.03121	ADRA2A,PLEK,ADM
720	GO:0080090, regulation of primary metabolic process //GO:0031323, regulation of cellular metabolic process //*GO:0009968, negative regulation of signal transduction //GO:0008277, regulation of G-protein coupled receptor protein signaling pathway	3(22)	4(112)	0.75	0.14	0.18	0.01400	ADRA2A,PLEK,ADM
721	GO:0080090, regulation of primary metabolic process //GO:0031325, positive regulation of cellular metabolic process //GO:0010648, negative regulation of cell communication //GO:0008277, regulation of G-protein coupled receptor protein signaling pathway	3(22)	4(112)	0.75	0.14	0.18	0.01400	ADRA2A,PLEK,ADM
722	GO:0080090, regulation of primary metabolic process //GO:0031323, regulation of cellular metabolic process //GO:0009966, regulation of signal transduction //GO:0023057, negative regulation of signaling //GO:0090066, regulation of anatomical structure size	3(22)	4(112)	0.75	0.14	0.18	0.01400	ADRA2A,PLEK,ADM
723	GO:0080090, regulation of primary metabolic process //GO:0031323, regulation of cellular metabolic process //GO:0048585, negative regulation of response to stimulus //GO:0010648, negative regulation of cell communication //GO:0090066, regulation of anatomical structure size	3(22)	4(112)	0.75	0.14	0.18	0.01400	ADRA2A,PLEK,ADM
724	GO:0080090, regulation of primary metabolic process //GO:0009893, positive regulation of metabolic process //GO:0048585, negative regulation of response to stimulus //GO:0010648, negative regulation of cell communication //GO:0090066, regulation of anatomical structure size	3(22)	4(112)	0.75	0.14	0.18	0.01400	ADRA2A,PLEK,ADM
725	GO:0080090, regulation of primary metabolic process //GO:0010646, regulation of cell communication //GO:0031325, positive regulation of cellular metabolic process //GO:0023057, negative regulation of signaling //GO:0090066, regulation of anatomical structure size	3(22)	4(112)	0.75	0.14	0.18	0.01400	ADRA2A,PLEK,ADM
726	GO:0080090, regulation of primary metabolic process //GO:0023051, regulation of signaling //GO:0031325, positive regulation of cellular metabolic process //GO:0010648, negative regulation of cell communication //GO:0090066, regulation of anatomical structure size	3(22)	4(112)	0.75	0.14	0.18	0.01400	ADRA2A,PLEK,ADM
727	GO:0080090, regulation of primary metabolic process //GO:0009966, regulation of signal transduction //GO:0051239, regulation of multicellular organismal process //GO:0010648, negative regulation of cell communication //GO:0090066, regulation of anatomical structure size	3(22)	4(112)	0.75	0.14	0.18	0.01400	ADRA2A,PLEK,ADM
728	GO:0080090, regulation of primary metabolic process //GO:0051239, regulation of multicellular organismal process //GO:0006810, transport //GO:0023057, negative regulation of signaling //GO:0008277, regulation of G-protein coupled receptor protein signaling pathway	3(22)	4(112)	0.75	0.14	0.18	0.01400	ADRA2A,PLEK,ADM
729	GO:0031323, regulation of cellular metabolic process //GO:0009893, positive regulation of metabolic process //GO:0048585, negative regulation of response to stimulus //GO:0010648, negative regulation of cell communication //GO:0090066, regulation of anatomical structure size	3(22)	4(112)	0.75	0.14	0.18	0.01400	ADRA2A,PLEK,ADM
730	GO:0031323, regulation of cellular metabolic process //GO:0009966, regulation of signal transduction //GO:0051239, regulation of multicellular organismal process //GO:0010648, negative regulation of cell communication //GO:0090066, regulation of anatomical structure size	3(22)	4(112)	0.75	0.14	0.18	0.01400	ADRA2A,PLEK,ADM
731	GO:0031323, regulation of cellular metabolic process //GO:0051239, regulation of multicellular organismal process //GO:0006810, transport //GO:0023057, negative regulation of signaling //GO:0008277, regulation of G-protein coupled receptor protein signaling pathway	3(22)	4(112)	0.75	0.14	0.18	0.01400	ADRA2A,PLEK,ADM
732	GO:0048523, negative regulation of cellular process //GO:0048513, animal organ development //*GO:0043065, positive regulation of apoptotic process	3(22)	3(112)	1.00	0.14	0.18	0.00393	FRZB,RUNX3,ADM
733	GO:0048513, animal organ development //GO:0060429, epithelium development //*GO:0043065, positive regulation of apoptotic process	3(22)	3(112)	1.00	0.14	0.18	0.00393	FRZB,RUNX3,ADM
734	GO:0048513, animal organ development //GO:0048729, tissue morphogenesis //*GO:0043065, positive regulation of apoptotic process	3(22)	3(112)	1.00	0.14	0.18	0.00393	FRZB,RUNX3,ADM
735	GO:0048513, animal organ development //GO:0002009, morphogenesis of an epithelium //*GO:0043068, positive regulation of programmed cell death	3(22)	3(112)	1.00	0.14	0.18	0.00393	FRZB,RUNX3,ADM
736	GO:0051240, positive regulation of multicellular organismal process //GO:0051241, negative regulation of multicellular organismal process //GO:0007565, female pregnancy	3(22)	3(112)	1.00	0.14	0.18	0.00393	SPP1,ADRA2A,ADM
737	GO:0010646, regulation of cell communication //GO:0050793, regulation of developmental process //GO:0009888, tissue development //GO:0010942, positive regulation of cell death	3(22)	3(112)	1.00	0.14	0.18	0.00393	FRZB,RUNX3,ADM
738	GO:0007154, cell communication //GO:0009889, regulation of biosynthetic process //GO:0031325, positive regulation of cellular metabolic process //GO:0023057, negative regulation of signaling //GO:0090066, regulation of anatomical structure size	3(22)	4(112)	0.75	0.14	0.18	0.01400	ADRA2A,PLEK,ADM
739	GO:0007154, cell communication //GO:0031326, regulation of cellular biosynthetic process //GO:0051239, regulation of multicellular organismal process //GO:0010648, negative regulation of cell communication //GO:0090066, regulation of anatomical structure size	3(22)	4(112)	0.75	0.14	0.18	0.01400	ADRA2A,PLEK,ADM
740	GO:0007165, signal transduction //GO:0009889, regulation of biosynthetic process //GO:0051239, regulation of multicellular organismal process //GO:0010648, negative regulation of cell communication //GO:0090066, regulation of anatomical structure size	3(22)	4(112)	0.75	0.14	0.18	0.01400	ADRA2A,PLEK,ADM
741	GO:0007154, cell communication //GO:0051240, positive regulation of multicellular organismal process //GO:0010648, negative regulation of cell communication //GO:0008277, regulation of G-protein coupled receptor protein signaling pathway	3(22)	4(112)	0.75	0.14	0.18	0.01400	ADRA2A,PLEK,ADM
742	GO:0019222, regulation of metabolic process //GO:0035556, intracellular signal transduction //GO:0023057, negative regulation of signaling //GO:0008277, regulation of G-protein coupled receptor protein signaling pathway	3(22)	4(112)	0.75	0.14	0.18	0.01400	ADRA2A,PLEK,ADM
743	GO:0007275, multicellular organismal development //GO:0009653, anatomical structure morphogenesis //GO:0060429, epithelium development //*GO:0043068, positive regulation of programmed cell death	3(22)	3(112)	1.00	0.14	0.18	0.00393	FRZB,RUNX3,ADM
744	GO:0048731, system development //GO:0009653, anatomical structure morphogenesis //GO:0060429, epithelium development //GO:0010942, positive regulation of cell death	3(22)	3(112)	1.00	0.14	0.18	0.00393	FRZB,RUNX3,ADM
745	GO:0043170, macromolecule metabolic process //GO:0048869, cellular developmental process //GO:0007399, nervous system development //*GO:0008285, negative regulation of cell proliferation	3(22)	3(112)	1.00	0.14	0.18	0.00393	OGN,RUNX3,ADM
746	GO:0080090, regulation of primary metabolic process //GO:0031323, regulation of cellular metabolic process //GO:0009893, positive regulation of metabolic process //GO:0051239, regulation of multicellular organismal process //GO:0008277, regulation of G-protein coupled receptor protein signaling pathway	3(22)	4(112)	0.75	0.14	0.18	0.01400	ADRA2A,PLEK,ADM
747	GO:0080090, regulation of primary metabolic process //GO:0031323, regulation of cellular metabolic process //GO:0051239, regulation of multicellular organismal process //GO:0044765, single-organism transport //GO:0008277, regulation of G-protein coupled receptor protein signaling pathway	3(22)	4(112)	0.75	0.14	0.18	0.01400	ADRA2A,PLEK,ADM
748	GO:0080090, regulation of primary metabolic process //GO:0009893, positive regulation of metabolic process //GO:0051239, regulation of multicellular organismal process //GO:0044765, single-organism transport //GO:0008277, regulation of G-protein coupled receptor protein signaling pathway	3(22)	4(112)	0.75	0.14	0.18	0.01400	ADRA2A,PLEK,ADM
749	GO:0031323, regulation of cellular metabolic process //GO:0009893, positive regulation of metabolic process //GO:0051239, regulation of multicellular organismal process //GO:0044765, single-organism transport //GO:0008277, regulation of G-protein coupled receptor protein signaling pathway	3(22)	4(112)	0.75	0.14	0.18	0.01400	ADRA2A,PLEK,ADM
750	GO:0019220, regulation of phosphate metabolic process //*GO:0045744, negative regulation of G-protein coupled receptor protein signaling pathway	3(22)	3(112)	1.00	0.14	0.18	0.00393	ADRA2A,PLEK,ADM
751	GO:0010562, positive regulation of phosphorus metabolic process //*GO:0045744, negative regulation of G-protein coupled receptor protein signaling pathway	3(22)	3(112)	1.00	0.14	0.18	0.00393	ADRA2A,PLEK,ADM
752	GO:0048522, positive regulation of cellular process //*GO:0042060, wound healing //*GO:0030036, actin cytoskeleton organization	3(22)	3(112)	1.00	0.14	0.18	0.00393	ADRA2A,PLEK,LCP1
753	GO:0009889, regulation of biosynthetic process //*GO:0009968, negative regulation of signal transduction //GO:0090066, regulation of anatomical structure size	3(22)	3(112)	1.00	0.14	0.18	0.00393	ADRA2A,PLEK,ADM
754	GO:0007165, signal transduction //GO:0031326, regulation of cellular biosynthetic process //GO:0051239, regulation of multicellular organismal process //*GO:0045744, negative regulation of G-protein coupled receptor protein signaling pathway	3(22)	4(112)	0.75	0.14	0.18	0.01400	ADRA2A,PLEK,ADM
755	GO:0080090, regulation of primary metabolic process //GO:0051240, positive regulation of multicellular organismal process //GO:0010648, negative regulation of cell communication //GO:0008277, regulation of G-protein coupled receptor protein signaling pathway	3(22)	4(112)	0.75	0.14	0.18	0.01400	ADRA2A,PLEK,ADM
756	GO:0031323, regulation of cellular metabolic process //GO:0051240, positive regulation of multicellular organismal process //GO:0010648, negative regulation of cell communication //GO:0008277, regulation of G-protein coupled receptor protein signaling pathway	3(22)	4(112)	0.75	0.14	0.18	0.01400	ADRA2A,PLEK,ADM
757	GO:0009893, positive regulation of metabolic process //GO:0048585, negative regulation of response to stimulus //GO:0010648, negative regulation of cell communication //GO:0008277, regulation of G-protein coupled receptor protein signaling pathway	3(22)	4(112)	0.75	0.14	0.18	0.01400	ADRA2A,PLEK,ADM
758	GO:0009893, positive regulation of metabolic process //GO:0051240, positive regulation of multicellular organismal process //GO:0010648, negative regulation of cell communication //GO:0008277, regulation of G-protein coupled receptor protein signaling pathway	3(22)	4(112)	0.75	0.14	0.18	0.01400	ADRA2A,PLEK,ADM
759	GO:0019222, regulation of metabolic process //GO:0051239, regulation of multicellular organismal process //GO:0006810, transport //GO:0010648, negative regulation of cell communication //GO:0008277, regulation of G-protein coupled receptor protein signaling pathway	3(22)	4(112)	0.75	0.14	0.18	0.01400	ADRA2A,PLEK,ADM
760	GO:0080090, regulation of primary metabolic process //GO:0031323, regulation of cellular metabolic process //GO:0009889, regulation of biosynthetic process //GO:0010648, negative regulation of cell communication //GO:0090066, regulation of anatomical structure size	3(22)	4(112)	0.75	0.14	0.18	0.01400	ADRA2A,PLEK,ADM
761	GO:0080090, regulation of primary metabolic process //GO:0031325, positive regulation of cellular metabolic process //GO:0051239, regulation of multicellular organismal process //GO:0010648, negative regulation of cell communication //GO:0090066, regulation of anatomical structure size	3(22)	4(112)	0.75	0.14	0.18	0.01400	ADRA2A,PLEK,ADM
762	GO:0048519, negative regulation of biological process //GO:0042127, regulation of cell proliferation //*GO:0043065, positive regulation of apoptotic process	3(22)	3(112)	1.00	0.14	0.18	0.00393	FRZB,RUNX3,ADM
763	GO:0048583, regulation of response to stimulus //GO:0042127, regulation of cell proliferation //*GO:0043065, positive regulation of apoptotic process	3(22)	3(112)	1.00	0.14	0.18	0.00393	FRZB,RUNX3,ADM
764	GO:0048583, regulation of response to stimulus //*GO:0008285, negative regulation of cell proliferation //*GO:0043068, positive regulation of programmed cell death	3(22)	3(112)	1.00	0.14	0.18	0.00393	FRZB,RUNX3,ADM
765	GO:0009893, positive regulation of metabolic process //GO:0051239, regulation of multicellular organismal process //*GO:0045744, negative regulation of G-protein coupled receptor protein signaling pathway	3(22)	3(112)	1.00	0.14	0.18	0.00393	ADRA2A,PLEK,ADM
766	GO:0051239, regulation of multicellular organismal process //GO:0044765, single-organism transport //*GO:0045744, negative regulation of G-protein coupled receptor protein signaling pathway	3(22)	3(112)	1.00	0.14	0.18	0.00393	ADRA2A,PLEK,ADM
767	GO:0007154, cell communication //GO:0048583, regulation of response to stimulus //GO:0044765, single-organism transport //GO:0016192, vesicle-mediated transport	3(22)	3(112)	1.00	0.14	0.18	0.00393	PLEK,CD247,ADM
768	GO:0007165, signal transduction //GO:0051240, positive regulation of multicellular organismal process //GO:0090066, regulation of anatomical structure size //GO:0008277, regulation of G-protein coupled receptor protein signaling pathway	3(22)	4(112)	0.75	0.14	0.18	0.01400	ADRA2A,PLEK,ADM
769	GO:0080090, regulation of primary metabolic process //GO:0051239, regulation of multicellular organismal process //GO:0045937, positive regulation of phosphate metabolic process //GO:0008277, regulation of G-protein coupled receptor protein signaling pathway	3(22)	4(112)	0.75	0.14	0.17	0.01400	ADRA2A,PLEK,ADM
770	GO:0007154, cell communication //GO:0048583, regulation of response to stimulus //GO:0031326, regulation of cellular biosynthetic process //GO:0010648, negative regulation of cell communication //GO:0090066, regulation of anatomical structure size	3(22)	4(112)	0.75	0.14	0.17	0.01400	ADRA2A,PLEK,ADM
771	GO:0007154, cell communication //GO:0031325, positive regulation of cellular metabolic process //GO:0051239, regulation of multicellular organismal process //GO:0010648, negative regulation of cell communication //GO:0090066, regulation of anatomical structure size	3(22)	4(112)	0.75	0.14	0.17	0.01400	ADRA2A,PLEK,ADM
772	GO:0007165, signal transduction //GO:0031326, regulation of cellular biosynthetic process //GO:0051239, regulation of multicellular organismal process //GO:0048585, negative regulation of response to stimulus //GO:0090066, regulation of anatomical structure size	3(22)	4(112)	0.75	0.14	0.17	0.01400	ADRA2A,PLEK,ADM
773	GO:0019222, regulation of metabolic process //GO:0009966, regulation of signal transduction //GO:0048585, negative regulation of response to stimulus //GO:0023057, negative regulation of signaling //GO:0090066, regulation of anatomical structure size	3(22)	4(112)	0.75	0.14	0.17	0.01400	ADRA2A,PLEK,ADM
774	GO:0080090, regulation of primary metabolic process //GO:0009889, regulation of biosynthetic process //GO:0048585, negative regulation of response to stimulus //GO:0023057, negative regulation of signaling //GO:0090066, regulation of anatomical structure size	3(22)	4(112)	0.75	0.14	0.17	0.01400	ADRA2A,PLEK,ADM
775	GO:0080090, regulation of primary metabolic process //GO:0010646, regulation of cell communication //GO:0048585, negative regulation of response to stimulus //GO:0023057, negative regulation of signaling //GO:0090066, regulation of anatomical structure size	3(22)	4(112)	0.75	0.14	0.17	0.01400	ADRA2A,PLEK,ADM
776	GO:0080090, regulation of primary metabolic process //GO:0023051, regulation of signaling //GO:0048585, negative regulation of response to stimulus //GO:0010648, negative regulation of cell communication //GO:0090066, regulation of anatomical structure size	3(22)	4(112)	0.75	0.14	0.17	0.01400	ADRA2A,PLEK,ADM
777	GO:0031323, regulation of cellular metabolic process //GO:0009889, regulation of biosynthetic process //GO:0048585, negative regulation of response to stimulus //GO:0023057, negative regulation of signaling //GO:0090066, regulation of anatomical structure size	3(22)	4(112)	0.75	0.14	0.17	0.01400	ADRA2A,PLEK,ADM
778	GO:0031323, regulation of cellular metabolic process //GO:0010646, regulation of cell communication //GO:0048585, negative regulation of response to stimulus //GO:0023057, negative regulation of signaling //GO:0090066, regulation of anatomical structure size	3(22)	4(112)	0.75	0.14	0.17	0.01400	ADRA2A,PLEK,ADM
779	GO:0031323, regulation of cellular metabolic process //GO:0023051, regulation of signaling //GO:0048585, negative regulation of response to stimulus //GO:0010648, negative regulation of cell communication //GO:0090066, regulation of anatomical structure size	3(22)	4(112)	0.75	0.14	0.17	0.01400	ADRA2A,PLEK,ADM
780	GO:0009893, positive regulation of metabolic process //GO:0010646, regulation of cell communication //GO:0048585, negative regulation of response to stimulus //GO:0023057, negative regulation of signaling //GO:0090066, regulation of anatomical structure size	3(22)	4(112)	0.75	0.14	0.17	0.01400	ADRA2A,PLEK,ADM
781	GO:0009893, positive regulation of metabolic process //GO:0023051, regulation of signaling //GO:0048585, negative regulation of response to stimulus //GO:0010648, negative regulation of cell communication //GO:0090066, regulation of anatomical structure size	3(22)	4(112)	0.75	0.14	0.17	0.01400	ADRA2A,PLEK,ADM
782	*GO:0008285, negative regulation of cell proliferation //*GO:0031175, neuron projection development	3(22)	3(112)	1.00	0.14	0.17	0.00393	OGN,RUNX3,ADM
783	GO:0048519, negative regulation of biological process //GO:0002009, morphogenesis of an epithelium //*GO:0043065, positive regulation of apoptotic process	3(22)	3(112)	1.00	0.14	0.17	0.00393	FRZB,RUNX3,ADM
784	GO:0043170, macromolecule metabolic process //GO:0048699, generation of neurons //*GO:0008285, negative regulation of cell proliferation	3(22)	3(112)	1.00	0.14	0.17	0.00393	OGN,RUNX3,ADM
785	GO:0048519, negative regulation of biological process //GO:0050793, regulation of developmental process //GO:0060429, epithelium development //GO:0010942, positive regulation of cell death	3(22)	3(112)	1.00	0.14	0.17	0.00393	FRZB,RUNX3,ADM
786	GO:0048519, negative regulation of biological process //GO:0050793, regulation of developmental process //GO:0048729, tissue morphogenesis //GO:0010942, positive regulation of cell death	3(22)	3(112)	1.00	0.14	0.17	0.00393	FRZB,RUNX3,ADM
787	GO:0048583, regulation of response to stimulus //GO:0009653, anatomical structure morphogenesis //GO:0009888, tissue development //*GO:0043068, positive regulation of programmed cell death	3(22)	3(112)	1.00	0.14	0.17	0.00393	FRZB,RUNX3,ADM
788	GO:0048583, regulation of response to stimulus //GO:0009653, anatomical structure morphogenesis //GO:0060429, epithelium development //GO:0010942, positive regulation of cell death	3(22)	3(112)	1.00	0.14	0.17	0.00393	FRZB,RUNX3,ADM
789	GO:0048583, regulation of response to stimulus //GO:0050793, regulation of developmental process //GO:0009888, tissue development //*GO:0043068, positive regulation of programmed cell death	3(22)	3(112)	1.00	0.14	0.17	0.00393	FRZB,RUNX3,ADM
790	GO:0048869, cellular developmental process //GO:0009888, tissue development //GO:0045595, regulation of cell differentiation //GO:0010942, positive regulation of cell death	3(22)	3(112)	1.00	0.14	0.17	0.00393	FRZB,RUNX3,ADM
791	GO:0007165, signal transduction //GO:0031326, regulation of cellular biosynthetic process //GO:0048585, negative regulation of response to stimulus //GO:0023057, negative regulation of signaling //GO:0008277, regulation of G-protein coupled receptor protein signaling pathway	3(22)	5(112)	0.60	0.14	0.17	0.03121	ADRA2A,PLEK,ADM
792	GO:0007154, cell communication //GO:0031325, positive regulation of cellular metabolic process //GO:0023057, negative regulation of signaling //GO:0008277, regulation of G-protein coupled receptor protein signaling pathway	3(22)	4(112)	0.75	0.14	0.17	0.01400	ADRA2A,PLEK,ADM
793	GO:0007154, cell communication //GO:0051239, regulation of multicellular organismal process //*GO:0009968, negative regulation of signal transduction //GO:0008277, regulation of G-protein coupled receptor protein signaling pathway	3(22)	4(112)	0.75	0.14	0.17	0.01400	ADRA2A,PLEK,ADM
794	GO:0007165, signal transduction //GO:0044765, single-organism transport //GO:0023057, negative regulation of signaling //GO:0008277, regulation of G-protein coupled receptor protein signaling pathway	3(22)	4(112)	0.75	0.14	0.17	0.01400	ADRA2A,PLEK,ADM
795	GO:0031325, positive regulation of cellular metabolic process //GO:0051240, positive regulation of multicellular organismal process //GO:0090066, regulation of anatomical structure size //GO:0008277, regulation of G-protein coupled receptor protein signaling pathway	3(22)	4(112)	0.75	0.14	0.17	0.01400	ADRA2A,PLEK,ADM
796	GO:0007154, cell communication //GO:0048523, negative regulation of cellular process //GO:0048585, negative regulation of response to stimulus //GO:0023057, negative regulation of signaling //GO:0090066, regulation of anatomical structure size	3(22)	4(112)	0.75	0.14	0.17	0.01400	ADRA2A,PLEK,ADM
797	GO:0007154, cell communication //GO:0009889, regulation of biosynthetic process //GO:0048585, negative regulation of response to stimulus //GO:0023057, negative regulation of signaling //GO:0090066, regulation of anatomical structure size	3(22)	4(112)	0.75	0.14	0.17	0.01400	ADRA2A,PLEK,ADM
798	GO:0080090, regulation of primary metabolic process //GO:0030154, cell differentiation //GO:0031326, regulation of cellular biosynthetic process //GO:0009966, regulation of signal transduction //*GO:0030030, cell projection organization	3(22)	4(112)	0.75	0.14	0.17	0.01400	PLEK,RUNX3,ADM
799	GO:0048731, system development //GO:0002009, morphogenesis of an epithelium //*GO:0043065, positive regulation of apoptotic process	3(22)	3(112)	1.00	0.14	0.17	0.00393	FRZB,RUNX3,ADM
800	GO:0080090, regulation of primary metabolic process //GO:0031323, regulation of cellular metabolic process //GO:0009893, positive regulation of metabolic process //GO:0010648, negative regulation of cell communication //GO:0090066, regulation of anatomical structure size	3(22)	4(112)	0.75	0.14	0.17	0.01400	ADRA2A,PLEK,ADM
801	GO:0080090, regulation of primary metabolic process //GO:0031323, regulation of cellular metabolic process //GO:0009966, regulation of signal transduction //GO:0048585, negative regulation of response to stimulus //GO:0090066, regulation of anatomical structure size	3(22)	4(112)	0.75	0.14	0.17	0.01400	ADRA2A,PLEK,ADM
802	GO:0080090, regulation of primary metabolic process //GO:0010646, regulation of cell communication //GO:0031325, positive regulation of cellular metabolic process //GO:0048585, negative regulation of response to stimulus //GO:0090066, regulation of anatomical structure size	3(22)	4(112)	0.75	0.14	0.17	0.01400	ADRA2A,PLEK,ADM
803	GO:0080090, regulation of primary metabolic process //GO:0051239, regulation of multicellular organismal process //GO:0006810, transport //GO:0048585, negative regulation of response to stimulus //GO:0008277, regulation of G-protein coupled receptor protein signaling pathway	3(22)	4(112)	0.75	0.14	0.17	0.01400	ADRA2A,PLEK,ADM
804	GO:0031323, regulation of cellular metabolic process //GO:0051239, regulation of multicellular organismal process //GO:0006810, transport //GO:0048585, negative regulation of response to stimulus //GO:0008277, regulation of G-protein coupled receptor protein signaling pathway	3(22)	4(112)	0.75	0.14	0.17	0.01400	ADRA2A,PLEK,ADM
805	GO:0007154, cell communication //GO:0031326, regulation of cellular biosynthetic process //GO:0031325, positive regulation of cellular metabolic process //GO:0008277, regulation of G-protein coupled receptor protein signaling pathway	3(22)	4(112)	0.75	0.14	0.17	0.01400	ADRA2A,PLEK,ADM
806	GO:0007154, cell communication //GO:0031325, positive regulation of cellular metabolic process //GO:0051174, regulation of phosphorus metabolic process //GO:0008277, regulation of G-protein coupled receptor protein signaling pathway	3(22)	4(112)	0.75	0.14	0.17	0.01400	ADRA2A,PLEK,ADM
807	GO:0007165, signal transduction //GO:0009889, regulation of biosynthetic process //GO:0031325, positive regulation of cellular metabolic process //GO:0008277, regulation of G-protein coupled receptor protein signaling pathway	3(22)	4(112)	0.75	0.14	0.17	0.01400	ADRA2A,PLEK,ADM
808	GO:0007165, signal transduction //GO:0031326, regulation of cellular biosynthetic process //GO:0044765, single-organism transport //GO:0008277, regulation of G-protein coupled receptor protein signaling pathway	3(22)	4(112)	0.75	0.14	0.17	0.01400	ADRA2A,PLEK,ADM
809	GO:0080090, regulation of primary metabolic process //GO:0031325, positive regulation of cellular metabolic process //GO:0023057, negative regulation of signaling //GO:0008277, regulation of G-protein coupled receptor protein signaling pathway	3(22)	4(112)	0.75	0.14	0.17	0.01400	ADRA2A,PLEK,ADM
810	GO:0080090, regulation of primary metabolic process //GO:0051239, regulation of multicellular organismal process //*GO:0009968, negative regulation of signal transduction //GO:0008277, regulation of G-protein coupled receptor protein signaling pathway	3(22)	4(112)	0.75	0.14	0.17	0.01400	ADRA2A,PLEK,ADM
811	GO:0031323, regulation of cellular metabolic process //GO:0051239, regulation of multicellular organismal process //*GO:0009968, negative regulation of signal transduction //GO:0008277, regulation of G-protein coupled receptor protein signaling pathway	3(22)	4(112)	0.75	0.14	0.17	0.01400	ADRA2A,PLEK,ADM
812	GO:0031325, positive regulation of cellular metabolic process //GO:0051239, regulation of multicellular organismal process //GO:0010648, negative regulation of cell communication //GO:0008277, regulation of G-protein coupled receptor protein signaling pathway	3(22)	4(112)	0.75	0.14	0.17	0.01400	ADRA2A,PLEK,ADM
813	GO:0007186, G-protein coupled receptor signaling pathway //GO:0007599, hemostasis	3(22)	3(112)	1.00	0.14	0.17	0.00393	ADRA2A,F2RL2,PLEK
814	GO:0050794, regulation of cellular process //GO:0007154, cell communication //*GO:0030168, platelet activation	3(22)	3(112)	1.00	0.14	0.17	0.00393	ADRA2A,F2RL2,PLEK
815	GO:0007154, cell communication //*GO:0009968, negative regulation of signal transduction //GO:0090066, regulation of anatomical structure size	3(22)	3(112)	1.00	0.14	0.17	0.00393	ADRA2A,PLEK,ADM
816	GO:0048523, negative regulation of cellular process //GO:0051241, negative regulation of multicellular organismal process //GO:0007565, female pregnancy	3(22)	3(112)	1.00	0.14	0.17	0.00393	SPP1,ADRA2A,ADM
817	GO:0007154, cell communication //GO:0009889, regulation of biosynthetic process //GO:0031325, positive regulation of cellular metabolic process //GO:0048585, negative regulation of response to stimulus //GO:0090066, regulation of anatomical structure size	3(22)	4(112)	0.75	0.14	0.17	0.01400	ADRA2A,PLEK,ADM
818	GO:0007154, cell communication //GO:0031325, positive regulation of cellular metabolic process //GO:0006810, transport //GO:0010648, negative regulation of cell communication //GO:0090066, regulation of anatomical structure size	3(22)	4(112)	0.75	0.14	0.17	0.01400	ADRA2A,PLEK,ADM
819	GO:0080090, regulation of primary metabolic process //GO:0031323, regulation of cellular metabolic process //GO:0048585, negative regulation of response to stimulus //GO:0023057, negative regulation of signaling //GO:0090066, regulation of anatomical structure size	3(22)	4(112)	0.75	0.14	0.17	0.01400	ADRA2A,PLEK,ADM
820	GO:0080090, regulation of primary metabolic process //GO:0009893, positive regulation of metabolic process //GO:0048585, negative regulation of response to stimulus //GO:0023057, negative regulation of signaling //GO:0090066, regulation of anatomical structure size	3(22)	4(112)	0.75	0.14	0.17	0.01400	ADRA2A,PLEK,ADM
821	GO:0080090, regulation of primary metabolic process //GO:0009966, regulation of signal transduction //GO:0051239, regulation of multicellular organismal process //GO:0023057, negative regulation of signaling //GO:0090066, regulation of anatomical structure size	3(22)	4(112)	0.75	0.14	0.17	0.01400	ADRA2A,PLEK,ADM
822	GO:0080090, regulation of primary metabolic process //GO:0051239, regulation of multicellular organismal process //GO:0048585, negative regulation of response to stimulus //GO:0010648, negative regulation of cell communication //GO:0090066, regulation of anatomical structure size	3(22)	4(112)	0.75	0.14	0.17	0.01400	ADRA2A,PLEK,ADM
823	GO:0031323, regulation of cellular metabolic process //GO:0009893, positive regulation of metabolic process //GO:0048585, negative regulation of response to stimulus //GO:0023057, negative regulation of signaling //GO:0090066, regulation of anatomical structure size	3(22)	4(112)	0.75	0.14	0.17	0.01400	ADRA2A,PLEK,ADM
824	GO:0031323, regulation of cellular metabolic process //GO:0009966, regulation of signal transduction //GO:0051239, regulation of multicellular organismal process //GO:0023057, negative regulation of signaling //GO:0090066, regulation of anatomical structure size	3(22)	4(112)	0.75	0.14	0.17	0.01400	ADRA2A,PLEK,ADM
825	GO:0031323, regulation of cellular metabolic process //GO:0051239, regulation of multicellular organismal process //GO:0048585, negative regulation of response to stimulus //GO:0010648, negative regulation of cell communication //GO:0090066, regulation of anatomical structure size	3(22)	4(112)	0.75	0.14	0.17	0.01400	ADRA2A,PLEK,ADM
826	GO:0019222, regulation of metabolic process //GO:0009966, regulation of signal transduction //GO:0051239, regulation of multicellular organismal process //GO:0009611, response to wounding	3(22)	3(112)	1.00	0.14	0.17	0.00393	ADRA2A,PLEK,ADM
827	GO:0080090, regulation of primary metabolic process //GO:0010646, regulation of cell communication //GO:0051239, regulation of multicellular organismal process //GO:0009611, response to wounding	3(22)	3(112)	1.00	0.14	0.17	0.00393	ADRA2A,PLEK,ADM
828	GO:0031323, regulation of cellular metabolic process //GO:0010646, regulation of cell communication //GO:0051239, regulation of multicellular organismal process //GO:0009611, response to wounding	3(22)	3(112)	1.00	0.14	0.17	0.00393	ADRA2A,PLEK,ADM
829	GO:0009893, positive regulation of metabolic process //GO:0010646, regulation of cell communication //GO:0051239, regulation of multicellular organismal process //GO:0009611, response to wounding	3(22)	3(112)	1.00	0.14	0.17	0.00393	ADRA2A,PLEK,ADM
830	GO:0009966, regulation of signal transduction //GO:0050793, regulation of developmental process //*GO:0042981, regulation of apoptotic process //*GO:0043068, positive regulation of programmed cell death	3(22)	4(112)	0.75	0.14	0.17	0.01400	FRZB,RUNX3,ADM
831	GO:0048522, positive regulation of cellular process //*GO:0009968, negative regulation of signal transduction //GO:0090066, regulation of anatomical structure size	3(22)	3(112)	1.00	0.14	0.17	0.00393	ADRA2A,PLEK,ADM
832	GO:0080090, regulation of primary metabolic process //*GO:0009968, negative regulation of signal transduction //GO:0090066, regulation of anatomical structure size	3(22)	3(112)	1.00	0.14	0.17	0.00393	ADRA2A,PLEK,ADM
833	GO:0031323, regulation of cellular metabolic process //*GO:0009968, negative regulation of signal transduction //GO:0090066, regulation of anatomical structure size	3(22)	3(112)	1.00	0.14	0.17	0.00393	ADRA2A,PLEK,ADM
834	GO:0009893, positive regulation of metabolic process //*GO:0009968, negative regulation of signal transduction //GO:0090066, regulation of anatomical structure size	3(22)	3(112)	1.00	0.14	0.17	0.00393	ADRA2A,PLEK,ADM
835	GO:0023051, regulation of signaling //GO:0042127, regulation of cell proliferation //*GO:0043068, positive regulation of programmed cell death	3(22)	3(112)	1.00	0.14	0.17	0.00393	FRZB,RUNX3,ADM
836	GO:0023051, regulation of signaling //*GO:0008285, negative regulation of cell proliferation //GO:0010942, positive regulation of cell death	3(22)	3(112)	1.00	0.14	0.17	0.00393	FRZB,RUNX3,ADM
837	GO:0048583, regulation of response to stimulus //GO:0030154, cell differentiation //GO:0009653, anatomical structure morphogenesis //GO:0045595, regulation of cell differentiation //*GO:0043065, positive regulation of apoptotic process	3(22)	4(112)	0.75	0.14	0.17	0.01400	FRZB,RUNX3,ADM
838	GO:0048583, regulation of response to stimulus //GO:0030154, cell differentiation //GO:0009653, anatomical structure morphogenesis //*GO:0042981, regulation of apoptotic process //GO:0010942, positive regulation of cell death	3(22)	4(112)	0.75	0.14	0.17	0.01400	FRZB,RUNX3,ADM
839	GO:0048583, regulation of response to stimulus //GO:0048869, cellular developmental process //GO:0009653, anatomical structure morphogenesis //*GO:0042981, regulation of apoptotic process //*GO:0043068, positive regulation of programmed cell death	3(22)	4(112)	0.75	0.14	0.17	0.01400	FRZB,RUNX3,ADM
840	GO:0007165, signal transduction //*GO:0030168, platelet activation	3(22)	3(112)	1.00	0.14	0.17	0.00393	ADRA2A,F2RL2,PLEK
841	GO:0030154, cell differentiation //GO:0009653, anatomical structure morphogenesis //GO:0009888, tissue development //GO:0010942, positive regulation of cell death	3(22)	3(112)	1.00	0.14	0.17	0.00393	FRZB,RUNX3,ADM
842	GO:0030154, cell differentiation //GO:0050793, regulation of developmental process //GO:0009888, tissue development //GO:0010942, positive regulation of cell death	3(22)	3(112)	1.00	0.14	0.17	0.00393	FRZB,RUNX3,ADM
843	GO:0048869, cellular developmental process //GO:0009653, anatomical structure morphogenesis //GO:0009888, tissue development //*GO:0043068, positive regulation of programmed cell death	3(22)	3(112)	1.00	0.14	0.17	0.00393	FRZB,RUNX3,ADM
844	GO:0048869, cellular developmental process //GO:0009653, anatomical structure morphogenesis //GO:0060429, epithelium development //GO:0010942, positive regulation of cell death	3(22)	3(112)	1.00	0.14	0.17	0.00393	FRZB,RUNX3,ADM
845	GO:0048869, cellular developmental process //GO:0050793, regulation of developmental process //GO:0009888, tissue development //*GO:0043068, positive regulation of programmed cell death	3(22)	3(112)	1.00	0.14	0.17	0.00393	FRZB,RUNX3,ADM
846	GO:0048869, cellular developmental process //GO:0050793, regulation of developmental process //GO:0060429, epithelium development //GO:0010942, positive regulation of cell death	3(22)	3(112)	1.00	0.14	0.17	0.00393	FRZB,RUNX3,ADM
847	GO:0048869, cellular developmental process //GO:0050793, regulation of developmental process //GO:0048729, tissue morphogenesis //GO:0010942, positive regulation of cell death	3(22)	3(112)	1.00	0.14	0.17	0.00393	FRZB,RUNX3,ADM
848	GO:0007154, cell communication //GO:0051240, positive regulation of multicellular organismal process //GO:0023057, negative regulation of signaling //GO:0008277, regulation of G-protein coupled receptor protein signaling pathway	3(22)	4(112)	0.75	0.14	0.17	0.01400	ADRA2A,PLEK,ADM
849	GO:0019222, regulation of metabolic process //GO:0035556, intracellular signal transduction //GO:0090066, regulation of anatomical structure size //GO:0008277, regulation of G-protein coupled receptor protein signaling pathway	3(22)	4(112)	0.75	0.14	0.17	0.01400	ADRA2A,PLEK,ADM
850	GO:0007154, cell communication //GO:0031326, regulation of cellular biosynthetic process //GO:0048585, negative regulation of response to stimulus //GO:0010648, negative regulation of cell communication //GO:0008277, regulation of G-protein coupled receptor protein signaling pathway	3(22)	5(112)	0.60	0.14	0.17	0.03121	ADRA2A,PLEK,ADM
851	GO:0007165, signal transduction //GO:0009889, regulation of biosynthetic process //GO:0048585, negative regulation of response to stimulus //GO:0010648, negative regulation of cell communication //GO:0008277, regulation of G-protein coupled receptor protein signaling pathway	3(22)	5(112)	0.60	0.14	0.17	0.03121	ADRA2A,PLEK,ADM
852	GO:0080090, regulation of primary metabolic process //GO:0048585, negative regulation of response to stimulus //GO:0010648, negative regulation of cell communication //GO:0023057, negative regulation of signaling //GO:0008277, regulation of G-protein coupled receptor protein signaling pathway	3(22)	5(112)	0.60	0.14	0.17	0.03121	ADRA2A,PLEK,ADM
853	GO:0031323, regulation of cellular metabolic process //GO:0048585, negative regulation of response to stimulus //GO:0010648, negative regulation of cell communication //GO:0023057, negative regulation of signaling //GO:0008277, regulation of G-protein coupled receptor protein signaling pathway	3(22)	5(112)	0.60	0.14	0.17	0.03121	ADRA2A,PLEK,ADM
854	GO:0007154, cell communication //GO:0031326, regulation of cellular biosynthetic process //GO:0051239, regulation of multicellular organismal process //GO:0023057, negative regulation of signaling //GO:0090066, regulation of anatomical structure size	3(22)	4(112)	0.75	0.14	0.17	0.01400	ADRA2A,PLEK,ADM
855	GO:0007154, cell communication //GO:0051239, regulation of multicellular organismal process //GO:0048585, negative regulation of response to stimulus //GO:0010648, negative regulation of cell communication //GO:0090066, regulation of anatomical structure size	3(22)	4(112)	0.75	0.14	0.17	0.01400	ADRA2A,PLEK,ADM
856	GO:0007165, signal transduction //GO:0009889, regulation of biosynthetic process //GO:0051239, regulation of multicellular organismal process //GO:0023057, negative regulation of signaling //GO:0090066, regulation of anatomical structure size	3(22)	4(112)	0.75	0.14	0.17	0.01400	ADRA2A,PLEK,ADM
857	GO:0048518, positive regulation of biological process //GO:0044765, single-organism transport //*GO:0045744, negative regulation of G-protein coupled receptor protein signaling pathway	3(22)	3(112)	1.00	0.14	0.17	0.00393	ADRA2A,PLEK,ADM
858	GO:0048523, negative regulation of cellular process //GO:0045595, regulation of cell differentiation //*GO:0043068, positive regulation of programmed cell death	3(22)	3(112)	1.00	0.14	0.17	0.00393	FRZB,RUNX3,ADM
859	GO:0019222, regulation of metabolic process //GO:0044765, single-organism transport //*GO:0045744, negative regulation of G-protein coupled receptor protein signaling pathway	3(22)	3(112)	1.00	0.14	0.17	0.00393	ADRA2A,PLEK,ADM
860	GO:0080090, regulation of primary metabolic process //GO:0006810, transport //*GO:0045744, negative regulation of G-protein coupled receptor protein signaling pathway	3(22)	3(112)	1.00	0.14	0.17	0.00393	ADRA2A,PLEK,ADM
861	GO:0031323, regulation of cellular metabolic process //GO:0006810, transport //*GO:0045744, negative regulation of G-protein coupled receptor protein signaling pathway	3(22)	3(112)	1.00	0.14	0.17	0.00393	ADRA2A,PLEK,ADM
862	GO:0030154, cell differentiation //GO:0042127, regulation of cell proliferation //*GO:0043068, positive regulation of programmed cell death	3(22)	3(112)	1.00	0.14	0.17	0.00393	FRZB,RUNX3,ADM
863	GO:0048869, cellular developmental process //GO:0042127, regulation of cell proliferation //*GO:0043065, positive regulation of apoptotic process	3(22)	3(112)	1.00	0.14	0.17	0.00393	FRZB,RUNX3,ADM
864	GO:0009893, positive regulation of metabolic process //GO:0006810, transport //*GO:0045744, negative regulation of G-protein coupled receptor protein signaling pathway	3(22)	3(112)	1.00	0.14	0.17	0.00393	ADRA2A,PLEK,ADM
865	GO:0023051, regulation of signaling //GO:0060429, epithelium development //*GO:0043065, positive regulation of apoptotic process	3(22)	3(112)	1.00	0.14	0.17	0.00393	FRZB,RUNX3,ADM
866	GO:0009888, tissue development //GO:0045595, regulation of cell differentiation //*GO:0043065, positive regulation of apoptotic process	3(22)	3(112)	1.00	0.14	0.17	0.00393	FRZB,RUNX3,ADM
867	GO:0048519, negative regulation of biological process //*GO:0042981, regulation of apoptotic process //GO:0010942, positive regulation of cell death	4(22)	4(112)	1.00	0.18	0.17	0.00057	FRZB,GZMA,RUNX3,ADM
868	GO:0048523, negative regulation of cellular process //*GO:0043067, regulation of programmed cell death //GO:0010942, positive regulation of cell death	4(22)	4(112)	1.00	0.18	0.17	0.00057	FRZB,GZMA,RUNX3,ADM
869	GO:0010646, regulation of cell communication //GO:0023051, regulation of signaling //GO:0050793, regulation of developmental process //*GO:0043067, regulation of programmed cell death //GO:0010942, positive regulation of cell death	3(22)	4(112)	0.75	0.14	0.17	0.01400	FRZB,RUNX3,ADM
870	GO:0048513, animal organ development //GO:0045595, regulation of cell differentiation //*GO:0043068, positive regulation of programmed cell death	3(22)	3(112)	1.00	0.14	0.17	0.00393	FRZB,RUNX3,ADM
871	GO:0030154, cell differentiation //GO:0060429, epithelium development //*GO:0043065, positive regulation of apoptotic process	3(22)	3(112)	1.00	0.14	0.17	0.00393	FRZB,RUNX3,ADM
872	GO:0030154, cell differentiation //GO:0048729, tissue morphogenesis //*GO:0043065, positive regulation of apoptotic process	3(22)	3(112)	1.00	0.14	0.17	0.00393	FRZB,RUNX3,ADM
873	GO:0030154, cell differentiation //GO:0002009, morphogenesis of an epithelium //*GO:0043068, positive regulation of programmed cell death	3(22)	3(112)	1.00	0.14	0.17	0.00393	FRZB,RUNX3,ADM
874	GO:0048869, cellular developmental process //GO:0002009, morphogenesis of an epithelium //*GO:0043065, positive regulation of apoptotic process	3(22)	3(112)	1.00	0.14	0.17	0.00393	FRZB,RUNX3,ADM
875	GO:0007154, cell communication //GO:0031326, regulation of cellular biosynthetic process //GO:0051240, positive regulation of multicellular organismal process //GO:0008277, regulation of G-protein coupled receptor protein signaling pathway	3(22)	4(112)	0.75	0.14	0.17	0.01400	ADRA2A,PLEK,ADM
876	GO:0007154, cell communication //GO:0044765, single-organism transport //GO:0010648, negative regulation of cell communication //GO:0008277, regulation of G-protein coupled receptor protein signaling pathway	3(22)	4(112)	0.75	0.14	0.17	0.01400	ADRA2A,PLEK,ADM
877	GO:0007165, signal transduction //GO:0009889, regulation of biosynthetic process //GO:0051240, positive regulation of multicellular organismal process //GO:0008277, regulation of G-protein coupled receptor protein signaling pathway	3(22)	4(112)	0.75	0.14	0.17	0.01400	ADRA2A,PLEK,ADM
878	GO:0019222, regulation of metabolic process //GO:0035556, intracellular signal transduction //GO:0051240, positive regulation of multicellular organismal process //GO:0008277, regulation of G-protein coupled receptor protein signaling pathway	3(22)	4(112)	0.75	0.14	0.17	0.01400	ADRA2A,PLEK,ADM
879	GO:0080090, regulation of primary metabolic process //GO:0051240, positive regulation of multicellular organismal process //GO:0023057, negative regulation of signaling //GO:0008277, regulation of G-protein coupled receptor protein signaling pathway	3(22)	4(112)	0.75	0.14	0.17	0.01400	ADRA2A,PLEK,ADM
880	GO:0031323, regulation of cellular metabolic process //GO:0051240, positive regulation of multicellular organismal process //GO:0023057, negative regulation of signaling //GO:0008277, regulation of G-protein coupled receptor protein signaling pathway	3(22)	4(112)	0.75	0.14	0.17	0.01400	ADRA2A,PLEK,ADM
881	GO:0009893, positive regulation of metabolic process //GO:0048585, negative regulation of response to stimulus //GO:0023057, negative regulation of signaling //GO:0008277, regulation of G-protein coupled receptor protein signaling pathway	3(22)	4(112)	0.75	0.14	0.17	0.01400	ADRA2A,PLEK,ADM
882	GO:0009893, positive regulation of metabolic process //GO:0051240, positive regulation of multicellular organismal process //GO:0023057, negative regulation of signaling //GO:0008277, regulation of G-protein coupled receptor protein signaling pathway	3(22)	4(112)	0.75	0.14	0.17	0.01400	ADRA2A,PLEK,ADM
883	GO:0080090, regulation of primary metabolic process //GO:0031326, regulation of cellular biosynthetic process //GO:0048585, negative regulation of response to stimulus //GO:0010648, negative regulation of cell communication //GO:0008277, regulation of G-protein coupled receptor protein signaling pathway	3(22)	5(112)	0.60	0.14	0.17	0.03121	ADRA2A,PLEK,ADM
884	GO:0080090, regulation of primary metabolic process //GO:0031326, regulation of cellular biosynthetic process //GO:0051240, positive regulation of multicellular organismal process //GO:0008277, regulation of G-protein coupled receptor protein signaling pathway	3(22)	4(112)	0.75	0.14	0.17	0.01400	ADRA2A,PLEK,ADM
885	GO:0080090, regulation of primary metabolic process //GO:0009893, positive regulation of metabolic process //GO:0010648, negative regulation of cell communication //GO:0008277, regulation of G-protein coupled receptor protein signaling pathway	3(22)	4(112)	0.75	0.14	0.17	0.01400	ADRA2A,PLEK,ADM
886	GO:0031323, regulation of cellular metabolic process //GO:0009893, positive regulation of metabolic process //GO:0010648, negative regulation of cell communication //GO:0008277, regulation of G-protein coupled receptor protein signaling pathway	3(22)	4(112)	0.75	0.14	0.17	0.01400	ADRA2A,PLEK,ADM
887	GO:0019222, regulation of metabolic process //GO:0009966, regulation of signal transduction //GO:0051239, regulation of multicellular organismal process //GO:0010648, negative regulation of cell communication //GO:0090066, regulation of anatomical structure size	3(22)	4(112)	0.75	0.14	0.17	0.01400	ADRA2A,PLEK,ADM
888	GO:0019222, regulation of metabolic process //GO:0051239, regulation of multicellular organismal process //GO:0006810, transport //GO:0023057, negative regulation of signaling //GO:0008277, regulation of G-protein coupled receptor protein signaling pathway	3(22)	4(112)	0.75	0.14	0.17	0.01400	ADRA2A,PLEK,ADM
889	GO:0080090, regulation of primary metabolic process //GO:0031323, regulation of cellular metabolic process //GO:0009889, regulation of biosynthetic process //GO:0023057, negative regulation of signaling //GO:0090066, regulation of anatomical structure size	3(22)	4(112)	0.75	0.14	0.17	0.01400	ADRA2A,PLEK,ADM
890	GO:0080090, regulation of primary metabolic process //GO:0031323, regulation of cellular metabolic process //GO:0010646, regulation of cell communication //GO:0023057, negative regulation of signaling //GO:0090066, regulation of anatomical structure size	3(22)	4(112)	0.75	0.14	0.17	0.01400	ADRA2A,PLEK,ADM
891	GO:0080090, regulation of primary metabolic process //GO:0031323, regulation of cellular metabolic process //GO:0023051, regulation of signaling //GO:0010648, negative regulation of cell communication //GO:0090066, regulation of anatomical structure size	3(22)	4(112)	0.75	0.14	0.17	0.01400	ADRA2A,PLEK,ADM
892	GO:0080090, regulation of primary metabolic process //GO:0031325, positive regulation of cellular metabolic process //GO:0051239, regulation of multicellular organismal process //GO:0023057, negative regulation of signaling //GO:0090066, regulation of anatomical structure size	3(22)	4(112)	0.75	0.14	0.17	0.01400	ADRA2A,PLEK,ADM
893	GO:0010646, regulation of cell communication //GO:0023051, regulation of signaling //GO:0031325, positive regulation of cellular metabolic process //GO:0048585, negative regulation of response to stimulus //GO:0090066, regulation of anatomical structure size	3(22)	4(112)	0.75	0.14	0.17	0.01400	ADRA2A,PLEK,ADM
894	GO:0050794, regulation of cellular process //GO:0048518, positive regulation of biological process //*GO:0042060, wound healing //GO:0030029, actin filament-based process	3(22)	3(112)	1.00	0.14	0.17	0.00393	ADRA2A,PLEK,LCP1
895	GO:0007154, cell communication //GO:0009889, regulation of biosynthetic process //GO:0051239, regulation of multicellular organismal process //GO:0009611, response to wounding	3(22)	3(112)	1.00	0.14	0.17	0.00393	ADRA2A,PLEK,ADM
896	GO:0035556, intracellular signal transduction //GO:0019220, regulation of phosphate metabolic process //GO:0008277, regulation of G-protein coupled receptor protein signaling pathway	3(22)	4(112)	0.75	0.14	0.17	0.01400	ADRA2A,PLEK,ADM
897	GO:0035556, intracellular signal transduction //GO:0010562, positive regulation of phosphorus metabolic process //GO:0008277, regulation of G-protein coupled receptor protein signaling pathway	3(22)	4(112)	0.75	0.14	0.17	0.01400	ADRA2A,PLEK,ADM
898	GO:0050794, regulation of cellular process //GO:0048518, positive regulation of biological process //GO:0001775, cell activation //*GO:0030036, actin cytoskeleton organization	3(22)	3(112)	1.00	0.14	0.17	0.00393	ADRA2A,PLEK,LCP1
899	GO:0050794, regulation of cellular process //GO:0007154, cell communication //GO:0048513, animal organ development //GO:0009611, response to wounding	3(22)	3(112)	1.00	0.14	0.17	0.00393	PLEK,LCP1,ADM
900	GO:0048583, regulation of response to stimulus //GO:0031325, positive regulation of cellular metabolic process //GO:0051239, regulation of multicellular organismal process //GO:0009611, response to wounding	3(22)	3(112)	1.00	0.14	0.17	0.00393	ADRA2A,PLEK,ADM
901	GO:0080090, regulation of primary metabolic process //GO:0031323, regulation of cellular metabolic process //GO:0051239, regulation of multicellular organismal process //GO:0009611, response to wounding	3(22)	3(112)	1.00	0.14	0.17	0.00393	ADRA2A,PLEK,ADM
902	GO:0080090, regulation of primary metabolic process //GO:0009893, positive regulation of metabolic process //GO:0051239, regulation of multicellular organismal process //GO:0009611, response to wounding	3(22)	3(112)	1.00	0.14	0.17	0.00393	ADRA2A,PLEK,ADM
903	GO:0031323, regulation of cellular metabolic process //GO:0009893, positive regulation of metabolic process //GO:0051239, regulation of multicellular organismal process //GO:0009611, response to wounding	3(22)	3(112)	1.00	0.14	0.17	0.00393	ADRA2A,PLEK,ADM
904	GO:0023051, regulation of signaling //GO:0050793, regulation of developmental process //GO:0009888, tissue development //GO:0010942, positive regulation of cell death	3(22)	3(112)	1.00	0.14	0.17	0.00393	FRZB,RUNX3,ADM
905	GO:0035556, intracellular signal transduction //GO:0010648, negative regulation of cell communication //GO:0008277, regulation of G-protein coupled receptor protein signaling pathway	3(22)	4(112)	0.75	0.14	0.17	0.01400	ADRA2A,PLEK,ADM
906	GO:0048583, regulation of response to stimulus //GO:0030154, cell differentiation //GO:0009888, tissue development //GO:0010942, positive regulation of cell death	3(22)	3(112)	1.00	0.14	0.17	0.00393	FRZB,RUNX3,ADM
907	GO:0048583, regulation of response to stimulus //GO:0048869, cellular developmental process //GO:0009888, tissue development //*GO:0043068, positive regulation of programmed cell death	3(22)	3(112)	1.00	0.14	0.17	0.00393	FRZB,RUNX3,ADM
908	GO:0048583, regulation of response to stimulus //GO:0048869, cellular developmental process //GO:0060429, epithelium development //GO:0010942, positive regulation of cell death	3(22)	3(112)	1.00	0.14	0.17	0.00393	FRZB,RUNX3,ADM
909	GO:0007165, signal transduction //GO:0031326, regulation of cellular biosynthetic process //GO:0051239, regulation of multicellular organismal process //GO:0010648, negative regulation of cell communication //GO:0008277, regulation of G-protein coupled receptor protein signaling pathway	3(22)	5(112)	0.60	0.14	0.17	0.03121	ADRA2A,PLEK,ADM
910	GO:0007154, cell communication //GO:0048583, regulation of response to stimulus //GO:0031326, regulation of cellular biosynthetic process //GO:0023057, negative regulation of signaling //GO:0090066, regulation of anatomical structure size	3(22)	4(112)	0.75	0.14	0.17	0.01400	ADRA2A,PLEK,ADM
911	GO:0007154, cell communication //GO:0048583, regulation of response to stimulus //GO:0051240, positive regulation of multicellular organismal process //GO:0010648, negative regulation of cell communication //GO:0090066, regulation of anatomical structure size	3(22)	4(112)	0.75	0.14	0.17	0.01400	ADRA2A,PLEK,ADM
912	GO:0007154, cell communication //GO:0009889, regulation of biosynthetic process //GO:0051239, regulation of multicellular organismal process //GO:0010648, negative regulation of cell communication //GO:0090066, regulation of anatomical structure size	3(22)	4(112)	0.75	0.14	0.17	0.01400	ADRA2A,PLEK,ADM
913	GO:0007154, cell communication //GO:0031325, positive regulation of cellular metabolic process //GO:0051239, regulation of multicellular organismal process //GO:0023057, negative regulation of signaling //GO:0090066, regulation of anatomical structure size	3(22)	4(112)	0.75	0.14	0.17	0.01400	ADRA2A,PLEK,ADM
914	GO:0080090, regulation of primary metabolic process //GO:0031323, regulation of cellular metabolic process //GO:0051239, regulation of multicellular organismal process //GO:0006810, transport //GO:0008277, regulation of G-protein coupled receptor protein signaling pathway	3(22)	4(112)	0.75	0.14	0.17	0.01400	ADRA2A,PLEK,ADM
915	GO:0010033, response to organic substance //GO:0051240, positive regulation of multicellular organismal process //GO:0007565, female pregnancy	3(22)	3(112)	1.00	0.14	0.17	0.00393	SPP1,ADRA2A,ADM
916	GO:0010033, response to organic substance //GO:0051241, negative regulation of multicellular organismal process //GO:0007565, female pregnancy	3(22)	3(112)	1.00	0.14	0.17	0.00393	SPP1,ADRA2A,ADM
917	GO:0007154, cell communication //GO:0031325, positive regulation of cellular metabolic process //GO:0090066, regulation of anatomical structure size //GO:0008277, regulation of G-protein coupled receptor protein signaling pathway	3(22)	4(112)	0.75	0.14	0.17	0.01400	ADRA2A,PLEK,ADM
918	GO:0009966, regulation of signal transduction //GO:0010648, negative regulation of cell communication //GO:0023057, negative regulation of signaling //GO:0090066, regulation of anatomical structure size	3(22)	4(112)	0.75	0.14	0.17	0.01400	ADRA2A,PLEK,ADM
919	GO:0048518, positive regulation of biological process //GO:0009611, response to wounding //GO:0008277, regulation of G-protein coupled receptor protein signaling pathway	3(22)	3(112)	1.00	0.14	0.17	0.00393	ADRA2A,PLEK,ADM
920	GO:0048522, positive regulation of cellular process //GO:0051241, negative regulation of multicellular organismal process //GO:0007565, female pregnancy	3(22)	3(112)	1.00	0.14	0.17	0.00393	SPP1,ADRA2A,ADM
921	GO:0010646, regulation of cell communication //GO:0042127, regulation of cell proliferation //GO:0010942, positive regulation of cell death	3(22)	3(112)	1.00	0.14	0.17	0.00393	FRZB,RUNX3,ADM
922	GO:0042127, regulation of cell proliferation //GO:0060429, epithelium development //GO:0010942, positive regulation of cell death	3(22)	3(112)	1.00	0.14	0.17	0.00393	FRZB,RUNX3,ADM
923	GO:0042127, regulation of cell proliferation //GO:0048729, tissue morphogenesis //GO:0010942, positive regulation of cell death	3(22)	3(112)	1.00	0.14	0.17	0.00393	FRZB,RUNX3,ADM
924	GO:0007154, cell communication //GO:0031326, regulation of cellular biosynthetic process //GO:0051239, regulation of multicellular organismal process //*GO:0045744, negative regulation of G-protein coupled receptor protein signaling pathway	3(22)	4(112)	0.75	0.14	0.17	0.01400	ADRA2A,PLEK,ADM
925	GO:0007154, cell communication //GO:0031325, positive regulation of cellular metabolic process //GO:0048585, negative regulation of response to stimulus //GO:0008277, regulation of G-protein coupled receptor protein signaling pathway	3(22)	4(112)	0.75	0.14	0.17	0.01400	ADRA2A,PLEK,ADM
926	GO:0007154, cell communication //GO:0031325, positive regulation of cellular metabolic process //GO:0051240, positive regulation of multicellular organismal process //GO:0008277, regulation of G-protein coupled receptor protein signaling pathway	3(22)	4(112)	0.75	0.14	0.17	0.01400	ADRA2A,PLEK,ADM
927	GO:0007165, signal transduction //GO:0009889, regulation of biosynthetic process //GO:0051239, regulation of multicellular organismal process //*GO:0045744, negative regulation of G-protein coupled receptor protein signaling pathway	3(22)	4(112)	0.75	0.14	0.17	0.01400	ADRA2A,PLEK,ADM
928	GO:0007165, signal transduction //GO:0044765, single-organism transport //GO:0048585, negative regulation of response to stimulus //GO:0008277, regulation of G-protein coupled receptor protein signaling pathway	3(22)	4(112)	0.75	0.14	0.17	0.01400	ADRA2A,PLEK,ADM
929	GO:0019222, regulation of metabolic process //GO:0051240, positive regulation of multicellular organismal process //GO:0010648, negative regulation of cell communication //GO:0008277, regulation of G-protein coupled receptor protein signaling pathway	3(22)	4(112)	0.75	0.14	0.17	0.01400	ADRA2A,PLEK,ADM
930	GO:0080090, regulation of primary metabolic process //GO:0031325, positive regulation of cellular metabolic process //GO:0090066, regulation of anatomical structure size //GO:0008277, regulation of G-protein coupled receptor protein signaling pathway	3(22)	4(112)	0.75	0.14	0.17	0.01400	ADRA2A,PLEK,ADM
931	GO:0031325, positive regulation of cellular metabolic process //GO:0051239, regulation of multicellular organismal process //GO:0023057, negative regulation of signaling //GO:0008277, regulation of G-protein coupled receptor protein signaling pathway	3(22)	4(112)	0.75	0.14	0.17	0.01400	ADRA2A,PLEK,ADM
932	GO:0006810, transport //GO:0048585, negative regulation of response to stimulus //GO:0010648, negative regulation of cell communication //GO:0008277, regulation of G-protein coupled receptor protein signaling pathway	3(22)	4(112)	0.75	0.14	0.17	0.01400	ADRA2A,PLEK,ADM
933	GO:0006810, transport //GO:0051240, positive regulation of multicellular organismal process //GO:0010648, negative regulation of cell communication //GO:0008277, regulation of G-protein coupled receptor protein signaling pathway	3(22)	4(112)	0.75	0.14	0.17	0.01400	ADRA2A,PLEK,ADM
934	GO:0048583, regulation of response to stimulus //GO:0031325, positive regulation of cellular metabolic process //GO:0051239, regulation of multicellular organismal process //GO:0010648, negative regulation of cell communication //GO:0090066, regulation of anatomical structure size	3(22)	4(112)	0.75	0.14	0.17	0.01400	ADRA2A,PLEK,ADM
935	GO:0080090, regulation of primary metabolic process //GO:0031323, regulation of cellular metabolic process //GO:0009893, positive regulation of metabolic process //GO:0023057, negative regulation of signaling //GO:0090066, regulation of anatomical structure size	3(22)	4(112)	0.75	0.14	0.17	0.01400	ADRA2A,PLEK,ADM
936	GO:0080090, regulation of primary metabolic process //GO:0031323, regulation of cellular metabolic process //GO:0051239, regulation of multicellular organismal process //GO:0010648, negative regulation of cell communication //GO:0090066, regulation of anatomical structure size	3(22)	4(112)	0.75	0.14	0.17	0.01400	ADRA2A,PLEK,ADM
937	GO:0080090, regulation of primary metabolic process //GO:0009893, positive regulation of metabolic process //GO:0051239, regulation of multicellular organismal process //GO:0010648, negative regulation of cell communication //GO:0090066, regulation of anatomical structure size	3(22)	4(112)	0.75	0.14	0.17	0.01400	ADRA2A,PLEK,ADM
938	GO:0080090, regulation of primary metabolic process //GO:0023051, regulation of signaling //GO:0031325, positive regulation of cellular metabolic process //GO:0048585, negative regulation of response to stimulus //GO:0090066, regulation of anatomical structure size	3(22)	4(112)	0.75	0.14	0.17	0.01400	ADRA2A,PLEK,ADM
939	GO:0080090, regulation of primary metabolic process //GO:0009966, regulation of signal transduction //GO:0051239, regulation of multicellular organismal process //GO:0048585, negative regulation of response to stimulus //GO:0090066, regulation of anatomical structure size	3(22)	4(112)	0.75	0.14	0.17	0.01400	ADRA2A,PLEK,ADM
940	GO:0031323, regulation of cellular metabolic process //GO:0009893, positive regulation of metabolic process //GO:0051239, regulation of multicellular organismal process //GO:0010648, negative regulation of cell communication //GO:0090066, regulation of anatomical structure size	3(22)	4(112)	0.75	0.14	0.17	0.01400	ADRA2A,PLEK,ADM
941	GO:0031323, regulation of cellular metabolic process //GO:0009966, regulation of signal transduction //GO:0051239, regulation of multicellular organismal process //GO:0048585, negative regulation of response to stimulus //GO:0090066, regulation of anatomical structure size	3(22)	4(112)	0.75	0.14	0.17	0.01400	ADRA2A,PLEK,ADM
942	GO:1901576, organic substance biosynthetic process //GO:0044249, cellular biosynthetic process //GO:0030154, cell differentiation //GO:0045595, regulation of cell differentiation //*GO:0008285, negative regulation of cell proliferation	3(22)	4(112)	0.75	0.14	0.17	0.01400	OGN,RUNX3,ADM
943	GO:0048519, negative regulation of biological process //GO:0045595, regulation of cell differentiation //*GO:0043065, positive regulation of apoptotic process	3(22)	3(112)	1.00	0.14	0.17	0.00393	FRZB,RUNX3,ADM
944	GO:0048523, negative regulation of cellular process //GO:0009653, anatomical structure morphogenesis //*GO:0043065, positive regulation of apoptotic process	3(22)	3(112)	1.00	0.14	0.17	0.00393	FRZB,RUNX3,ADM
945	GO:0048523, negative regulation of cellular process //GO:0009888, tissue development //*GO:0043065, positive regulation of apoptotic process	3(22)	3(112)	1.00	0.14	0.17	0.00393	FRZB,RUNX3,ADM
946	GO:0048523, negative regulation of cellular process //GO:0060429, epithelium development //*GO:0043068, positive regulation of programmed cell death	3(22)	3(112)	1.00	0.14	0.17	0.00393	FRZB,RUNX3,ADM
947	GO:0048523, negative regulation of cellular process //GO:0048729, tissue morphogenesis //*GO:0043068, positive regulation of programmed cell death	3(22)	3(112)	1.00	0.14	0.17	0.00393	FRZB,RUNX3,ADM
948	GO:0048523, negative regulation of cellular process //GO:0002009, morphogenesis of an epithelium //GO:0010942, positive regulation of cell death	3(22)	3(112)	1.00	0.14	0.17	0.00393	FRZB,RUNX3,ADM
949	GO:0009653, anatomical structure morphogenesis //GO:0060429, epithelium development //*GO:0043065, positive regulation of apoptotic process	3(22)	3(112)	1.00	0.14	0.17	0.00393	FRZB,RUNX3,ADM
950	GO:0010646, regulation of cell communication //GO:0009888, tissue development //*GO:0043065, positive regulation of apoptotic process	3(22)	3(112)	1.00	0.14	0.17	0.00393	FRZB,RUNX3,ADM
951	GO:0010646, regulation of cell communication //GO:0060429, epithelium development //*GO:0043068, positive regulation of programmed cell death	3(22)	3(112)	1.00	0.14	0.17	0.00393	FRZB,RUNX3,ADM
952	GO:0009966, regulation of signal transduction //GO:0009888, tissue development //*GO:0043068, positive regulation of programmed cell death	3(22)	3(112)	1.00	0.14	0.17	0.00393	FRZB,RUNX3,ADM
953	GO:0009966, regulation of signal transduction //GO:0060429, epithelium development //GO:0010942, positive regulation of cell death	3(22)	3(112)	1.00	0.14	0.17	0.00393	FRZB,RUNX3,ADM
954	GO:0050793, regulation of developmental process //GO:0060429, epithelium development //*GO:0043065, positive regulation of apoptotic process	3(22)	3(112)	1.00	0.14	0.17	0.00393	FRZB,RUNX3,ADM
955	GO:0050793, regulation of developmental process //GO:0048729, tissue morphogenesis //*GO:0043065, positive regulation of apoptotic process	3(22)	3(112)	1.00	0.14	0.17	0.00393	FRZB,RUNX3,ADM
956	GO:0050793, regulation of developmental process //GO:0002009, morphogenesis of an epithelium //*GO:0043068, positive regulation of programmed cell death	3(22)	3(112)	1.00	0.14	0.17	0.00393	FRZB,RUNX3,ADM
957	GO:0060429, epithelium development //GO:0048729, tissue morphogenesis //*GO:0043068, positive regulation of programmed cell death	3(22)	3(112)	1.00	0.14	0.17	0.00393	FRZB,RUNX3,ADM
958	GO:0048523, negative regulation of cellular process //GO:0048513, animal organ development //*GO:0043068, positive regulation of programmed cell death	3(22)	3(112)	1.00	0.14	0.17	0.00393	FRZB,RUNX3,ADM
959	GO:0048513, animal organ development //GO:0060429, epithelium development //*GO:0043068, positive regulation of programmed cell death	3(22)	3(112)	1.00	0.14	0.17	0.00393	FRZB,RUNX3,ADM
960	GO:0048513, animal organ development //GO:0048729, tissue morphogenesis //*GO:0043068, positive regulation of programmed cell death	3(22)	3(112)	1.00	0.14	0.17	0.00393	FRZB,RUNX3,ADM
961	GO:0048513, animal organ development //GO:0002009, morphogenesis of an epithelium //GO:0010942, positive regulation of cell death	3(22)	3(112)	1.00	0.14	0.17	0.00393	FRZB,RUNX3,ADM
962	GO:0007154, cell communication //GO:0031326, regulation of cellular biosynthetic process //GO:0048585, negative regulation of response to stimulus //GO:0023057, negative regulation of signaling //GO:0008277, regulation of G-protein coupled receptor protein signaling pathway	3(22)	5(112)	0.60	0.14	0.17	0.03121	ADRA2A,PLEK,ADM
963	GO:0007165, signal transduction //GO:0048523, negative regulation of cellular process //GO:0048585, negative regulation of response to stimulus //GO:0023057, negative regulation of signaling //GO:0008277, regulation of G-protein coupled receptor protein signaling pathway	3(22)	5(112)	0.60	0.14	0.17	0.03121	ADRA2A,PLEK,ADM
964	GO:0007165, signal transduction //GO:0009889, regulation of biosynthetic process //GO:0048585, negative regulation of response to stimulus //GO:0023057, negative regulation of signaling //GO:0008277, regulation of G-protein coupled receptor protein signaling pathway	3(22)	5(112)	0.60	0.14	0.17	0.03121	ADRA2A,PLEK,ADM
965	GO:0050794, regulation of cellular process //GO:0007154, cell communication //GO:0006952, defense response //GO:0009611, response to wounding	3(22)	3(112)	1.00	0.14	0.17	0.00393	ADRA2A,CD48,ADM
966	GO:0080090, regulation of primary metabolic process //GO:0031325, positive regulation of cellular metabolic process //GO:0048585, negative regulation of response to stimulus //GO:0008277, regulation of G-protein coupled receptor protein signaling pathway	3(22)	4(112)	0.75	0.14	0.17	0.01400	ADRA2A,PLEK,ADM
967	GO:0080090, regulation of primary metabolic process //GO:0031325, positive regulation of cellular metabolic process //GO:0051240, positive regulation of multicellular organismal process //GO:0008277, regulation of G-protein coupled receptor protein signaling pathway	3(22)	4(112)	0.75	0.14	0.17	0.01400	ADRA2A,PLEK,ADM
968	GO:0080090, regulation of primary metabolic process //GO:0051239, regulation of multicellular organismal process //GO:0019220, regulation of phosphate metabolic process //GO:0008277, regulation of G-protein coupled receptor protein signaling pathway	3(22)	4(112)	0.75	0.14	0.17	0.01400	ADRA2A,PLEK,ADM
969	GO:0080090, regulation of primary metabolic process //GO:0051239, regulation of multicellular organismal process //GO:0010562, positive regulation of phosphorus metabolic process //GO:0008277, regulation of G-protein coupled receptor protein signaling pathway	3(22)	4(112)	0.75	0.14	0.17	0.01400	ADRA2A,PLEK,ADM
970	GO:0050794, regulation of cellular process //GO:0007154, cell communication //GO:0009889, regulation of biosynthetic process //GO:0009611, response to wounding	3(22)	3(112)	1.00	0.14	0.17	0.00393	ADRA2A,PLEK,ADM
971	GO:0007154, cell communication //GO:0048583, regulation of response to stimulus //GO:0009889, regulation of biosynthetic process //GO:0009611, response to wounding	3(22)	3(112)	1.00	0.14	0.17	0.00393	ADRA2A,PLEK,ADM
972	GO:0010646, regulation of cell communication //GO:0023051, regulation of signaling //GO:0051239, regulation of multicellular organismal process //GO:0009611, response to wounding	3(22)	3(112)	1.00	0.14	0.17	0.00393	ADRA2A,PLEK,ADM
973	GO:0050794, regulation of cellular process //GO:0048583, regulation of response to stimulus //GO:0044765, single-organism transport //GO:0016192, vesicle-mediated transport	3(22)	3(112)	1.00	0.14	0.17	0.00393	PLEK,CD247,ADM
974	GO:0080090, regulation of primary metabolic process //GO:0031323, regulation of cellular metabolic process //GO:0010648, negative regulation of cell communication //GO:0023057, negative regulation of signaling //GO:0008277, regulation of G-protein coupled receptor protein signaling pathway	3(22)	5(112)	0.60	0.14	0.17	0.03121	ADRA2A,PLEK,ADM
975	GO:0080090, regulation of primary metabolic process //GO:0031326, regulation of cellular biosynthetic process //GO:0048585, negative regulation of response to stimulus //GO:0023057, negative regulation of signaling //GO:0008277, regulation of G-protein coupled receptor protein signaling pathway	3(22)	5(112)	0.60	0.14	0.17	0.03121	ADRA2A,PLEK,ADM
976	GO:0050794, regulation of cellular process //GO:0009889, regulation of biosynthetic process //GO:0048585, negative regulation of response to stimulus //GO:0023057, negative regulation of signaling //GO:0090066, regulation of anatomical structure size	3(22)	4(112)	0.75	0.14	0.17	0.01400	ADRA2A,PLEK,ADM
977	GO:0007154, cell communication //GO:0048583, regulation of response to stimulus //GO:0009889, regulation of biosynthetic process //GO:0010648, negative regulation of cell communication //GO:0090066, regulation of anatomical structure size	3(22)	4(112)	0.75	0.14	0.17	0.01400	ADRA2A,PLEK,ADM
978	GO:0007154, cell communication //GO:0031326, regulation of cellular biosynthetic process //GO:0051239, regulation of multicellular organismal process //GO:0048585, negative regulation of response to stimulus //GO:0090066, regulation of anatomical structure size	3(22)	4(112)	0.75	0.14	0.17	0.01400	ADRA2A,PLEK,ADM
979	GO:0007154, cell communication //GO:0031325, positive regulation of cellular metabolic process //GO:0006810, transport //GO:0023057, negative regulation of signaling //GO:0090066, regulation of anatomical structure size	3(22)	4(112)	0.75	0.14	0.17	0.01400	ADRA2A,PLEK,ADM
980	GO:0007165, signal transduction //GO:0009889, regulation of biosynthetic process //GO:0051239, regulation of multicellular organismal process //GO:0048585, negative regulation of response to stimulus //GO:0090066, regulation of anatomical structure size	3(22)	4(112)	0.75	0.14	0.17	0.01400	ADRA2A,PLEK,ADM
981	GO:0019222, regulation of metabolic process //GO:0010646, regulation of cell communication //GO:0048585, negative regulation of response to stimulus //GO:0023057, negative regulation of signaling //GO:0090066, regulation of anatomical structure size	3(22)	4(112)	0.75	0.14	0.17	0.01400	ADRA2A,PLEK,ADM
982	GO:0019222, regulation of metabolic process //GO:0023051, regulation of signaling //GO:0048585, negative regulation of response to stimulus //GO:0010648, negative regulation of cell communication //GO:0090066, regulation of anatomical structure size	3(22)	4(112)	0.75	0.14	0.17	0.01400	ADRA2A,PLEK,ADM
983	GO:0080090, regulation of primary metabolic process //GO:0030154, cell differentiation //GO:0009889, regulation of biosynthetic process //GO:0009966, regulation of signal transduction //*GO:0030030, cell projection organization	3(22)	4(112)	0.75	0.14	0.17	0.01400	PLEK,RUNX3,ADM
984	GO:0080090, regulation of primary metabolic process //GO:0048869, cellular developmental process //GO:0031326, regulation of cellular biosynthetic process //GO:0009966, regulation of signal transduction //*GO:0030030, cell projection organization	3(22)	4(112)	0.75	0.14	0.17	0.01400	PLEK,RUNX3,ADM
985	GO:0080090, regulation of primary metabolic process //GO:0051239, regulation of multicellular organismal process //GO:0048585, negative regulation of response to stimulus //GO:0023057, negative regulation of signaling //GO:0090066, regulation of anatomical structure size	3(22)	4(112)	0.75	0.14	0.17	0.01400	ADRA2A,PLEK,ADM
986	GO:0031323, regulation of cellular metabolic process //GO:0030154, cell differentiation //GO:0009889, regulation of biosynthetic process //GO:0009966, regulation of signal transduction //*GO:0030030, cell projection organization	3(22)	4(112)	0.75	0.14	0.17	0.01400	PLEK,RUNX3,ADM
987	GO:0031323, regulation of cellular metabolic process //GO:0051239, regulation of multicellular organismal process //GO:0048585, negative regulation of response to stimulus //GO:0023057, negative regulation of signaling //GO:0090066, regulation of anatomical structure size	3(22)	4(112)	0.75	0.14	0.17	0.01400	ADRA2A,PLEK,ADM
988	GO:0010646, regulation of cell communication //GO:0006810, transport //GO:0048585, negative regulation of response to stimulus //GO:0023057, negative regulation of signaling //GO:0090066, regulation of anatomical structure size	3(22)	4(112)	0.75	0.14	0.17	0.01400	ADRA2A,PLEK,ADM
989	GO:0023051, regulation of signaling //GO:0006810, transport //GO:0048585, negative regulation of response to stimulus //GO:0010648, negative regulation of cell communication //GO:0090066, regulation of anatomical structure size	3(22)	4(112)	0.75	0.14	0.17	0.01400	ADRA2A,PLEK,ADM
990	GO:0007275, multicellular organismal development //GO:0009653, anatomical structure morphogenesis //GO:0060429, epithelium development //GO:0010942, positive regulation of cell death	3(22)	3(112)	1.00	0.14	0.17	0.00393	FRZB,RUNX3,ADM
991	GO:0007154, cell communication //GO:0051240, positive regulation of multicellular organismal process //GO:0090066, regulation of anatomical structure size //GO:0008277, regulation of G-protein coupled receptor protein signaling pathway	3(22)	4(112)	0.75	0.14	0.16	0.01400	ADRA2A,PLEK,ADM
992	GO:0019220, regulation of phosphate metabolic process //GO:0010562, positive regulation of phosphorus metabolic process //GO:0008277, regulation of G-protein coupled receptor protein signaling pathway	3(22)	4(112)	0.75	0.14	0.16	0.01400	ADRA2A,PLEK,ADM
993	GO:0019222, regulation of metabolic process //GO:0051239, regulation of multicellular organismal process //GO:0006810, transport //GO:0048585, negative regulation of response to stimulus //GO:0008277, regulation of G-protein coupled receptor protein signaling pathway	3(22)	4(112)	0.75	0.14	0.16	0.01400	ADRA2A,PLEK,ADM
994	GO:0080090, regulation of primary metabolic process //GO:0031323, regulation of cellular metabolic process //GO:0009889, regulation of biosynthetic process //GO:0048585, negative regulation of response to stimulus //GO:0090066, regulation of anatomical structure size	3(22)	4(112)	0.75	0.14	0.16	0.01400	ADRA2A,PLEK,ADM
995	GO:0080090, regulation of primary metabolic process //GO:0031323, regulation of cellular metabolic process //GO:0009889, regulation of biosynthetic process //GO:0051240, positive regulation of multicellular organismal process //GO:0090066, regulation of anatomical structure size	3(22)	4(112)	0.75	0.14	0.16	0.01400	ADRA2A,PLEK,ADM
996	GO:0080090, regulation of primary metabolic process //GO:0031323, regulation of cellular metabolic process //GO:0010646, regulation of cell communication //GO:0048585, negative regulation of response to stimulus //GO:0090066, regulation of anatomical structure size	3(22)	4(112)	0.75	0.14	0.16	0.01400	ADRA2A,PLEK,ADM
997	GO:0080090, regulation of primary metabolic process //GO:0031323, regulation of cellular metabolic process //GO:0006810, transport //GO:0010648, negative regulation of cell communication //GO:0090066, regulation of anatomical structure size	3(22)	4(112)	0.75	0.14	0.16	0.01400	ADRA2A,PLEK,ADM
998	GO:0080090, regulation of primary metabolic process //GO:0010646, regulation of cell communication //GO:0023051, regulation of signaling //GO:0031325, positive regulation of cellular metabolic process //GO:0009611, response to wounding	3(22)	4(112)	0.75	0.14	0.16	0.01400	ADRA2A,PLEK,ADM
999	GO:0080090, regulation of primary metabolic process //GO:0031325, positive regulation of cellular metabolic process //GO:0051239, regulation of multicellular organismal process //GO:0048585, negative regulation of response to stimulus //GO:0090066, regulation of anatomical structure size	3(22)	4(112)	0.75	0.14	0.16	0.01400	ADRA2A,PLEK,ADM
1000	GO:0007154, cell communication //GO:0044765, single-organism transport //GO:0023057, negative regulation of signaling //GO:0008277, regulation of G-protein coupled receptor protein signaling pathway	3(22)	4(112)	0.75	0.14	0.16	0.01400	ADRA2A,PLEK,ADM
1001	GO:0007165, signal transduction //GO:0031326, regulation of cellular biosynthetic process //GO:0010648, negative regulation of cell communication //GO:0090066, regulation of anatomical structure size	3(22)	4(112)	0.75	0.14	0.16	0.01400	ADRA2A,PLEK,ADM
1002	GO:0080090, regulation of primary metabolic process //GO:0051240, positive regulation of multicellular organismal process //GO:0090066, regulation of anatomical structure size //GO:0008277, regulation of G-protein coupled receptor protein signaling pathway	3(22)	4(112)	0.75	0.14	0.16	0.01400	ADRA2A,PLEK,ADM
1003	GO:0031323, regulation of cellular metabolic process //GO:0051240, positive regulation of multicellular organismal process //GO:0090066, regulation of anatomical structure size //GO:0008277, regulation of G-protein coupled receptor protein signaling pathway	3(22)	4(112)	0.75	0.14	0.16	0.01400	ADRA2A,PLEK,ADM
1004	GO:0009893, positive regulation of metabolic process //GO:0051240, positive regulation of multicellular organismal process //GO:0090066, regulation of anatomical structure size //GO:0008277, regulation of G-protein coupled receptor protein signaling pathway	3(22)	4(112)	0.75	0.14	0.16	0.01400	ADRA2A,PLEK,ADM
1005	GO:0031326, regulation of cellular biosynthetic process //*GO:0009968, negative regulation of signal transduction //GO:0008277, regulation of G-protein coupled receptor protein signaling pathway	3(22)	4(112)	0.75	0.14	0.16	0.01400	ADRA2A,PLEK,ADM
1006	GO:0007154, cell communication //GO:0051239, regulation of multicellular organismal process //GO:0048585, negative regulation of response to stimulus //GO:0023057, negative regulation of signaling //GO:0090066, regulation of anatomical structure size	3(22)	4(112)	0.75	0.14	0.16	0.01400	ADRA2A,PLEK,ADM
1007	GO:0007154, cell communication //GO:0009889, regulation of biosynthetic process //GO:0048585, negative regulation of response to stimulus //GO:0010648, negative regulation of cell communication //GO:0008277, regulation of G-protein coupled receptor protein signaling pathway	3(22)	5(112)	0.60	0.14	0.16	0.03121	ADRA2A,PLEK,ADM
1008	GO:0007165, signal transduction //GO:0031326, regulation of cellular biosynthetic process //GO:0051239, regulation of multicellular organismal process //GO:0023057, negative regulation of signaling //GO:0008277, regulation of G-protein coupled receptor protein signaling pathway	3(22)	5(112)	0.60	0.14	0.16	0.03121	ADRA2A,PLEK,ADM
1009	GO:0019222, regulation of metabolic process //GO:0048585, negative regulation of response to stimulus //GO:0010648, negative regulation of cell communication //GO:0023057, negative regulation of signaling //GO:0008277, regulation of G-protein coupled receptor protein signaling pathway	3(22)	5(112)	0.60	0.14	0.16	0.03121	ADRA2A,PLEK,ADM
1010	GO:0007154, cell communication //GO:0009889, regulation of biosynthetic process //GO:0031325, positive regulation of cellular metabolic process //GO:0008277, regulation of G-protein coupled receptor protein signaling pathway	3(22)	4(112)	0.75	0.14	0.16	0.01400	ADRA2A,PLEK,ADM
1011	GO:0007154, cell communication //GO:0031326, regulation of cellular biosynthetic process //GO:0044765, single-organism transport //GO:0008277, regulation of G-protein coupled receptor protein signaling pathway	3(22)	4(112)	0.75	0.14	0.16	0.01400	ADRA2A,PLEK,ADM
1012	GO:0007165, signal transduction //GO:0009889, regulation of biosynthetic process //GO:0044765, single-organism transport //GO:0008277, regulation of G-protein coupled receptor protein signaling pathway	3(22)	4(112)	0.75	0.14	0.16	0.01400	ADRA2A,PLEK,ADM
1013	GO:0019222, regulation of metabolic process //GO:0051239, regulation of multicellular organismal process //*GO:0009968, negative regulation of signal transduction //GO:0008277, regulation of G-protein coupled receptor protein signaling pathway	3(22)	4(112)	0.75	0.14	0.16	0.01400	ADRA2A,PLEK,ADM
1014	GO:0080090, regulation of primary metabolic process //GO:0009893, positive regulation of metabolic process //GO:0023057, negative regulation of signaling //GO:0008277, regulation of G-protein coupled receptor protein signaling pathway	3(22)	4(112)	0.75	0.14	0.16	0.01400	ADRA2A,PLEK,ADM
1015	GO:0031323, regulation of cellular metabolic process //GO:0009893, positive regulation of metabolic process //GO:0023057, negative regulation of signaling //GO:0008277, regulation of G-protein coupled receptor protein signaling pathway	3(22)	4(112)	0.75	0.14	0.16	0.01400	ADRA2A,PLEK,ADM
1016	GO:0009893, positive regulation of metabolic process //GO:0051239, regulation of multicellular organismal process //GO:0010648, negative regulation of cell communication //GO:0008277, regulation of G-protein coupled receptor protein signaling pathway	3(22)	4(112)	0.75	0.14	0.16	0.01400	ADRA2A,PLEK,ADM
1017	GO:0009966, regulation of signal transduction //GO:0031325, positive regulation of cellular metabolic process //GO:0010648, negative regulation of cell communication //GO:0090066, regulation of anatomical structure size	3(22)	4(112)	0.75	0.14	0.16	0.01400	ADRA2A,PLEK,ADM
1018	GO:0007165, signal transduction //*GO:0009968, negative regulation of signal transduction //GO:0008277, regulation of G-protein coupled receptor protein signaling pathway	3(22)	4(112)	0.75	0.14	0.16	0.01400	ADRA2A,PLEK,ADM
1019	GO:0048583, regulation of response to stimulus //GO:0030154, cell differentiation //GO:0009653, anatomical structure morphogenesis //GO:0045595, regulation of cell differentiation //*GO:0043068, positive regulation of programmed cell death	3(22)	4(112)	0.75	0.14	0.16	0.01400	FRZB,RUNX3,ADM
1020	GO:0048583, regulation of response to stimulus //GO:0048869, cellular developmental process //GO:0009653, anatomical structure morphogenesis //GO:0045595, regulation of cell differentiation //*GO:0043065, positive regulation of apoptotic process	3(22)	4(112)	0.75	0.14	0.16	0.01400	FRZB,RUNX3,ADM
1021	GO:0048583, regulation of response to stimulus //GO:0048869, cellular developmental process //GO:0009653, anatomical structure morphogenesis //*GO:0042981, regulation of apoptotic process //GO:0010942, positive regulation of cell death	3(22)	4(112)	0.75	0.14	0.16	0.01400	FRZB,RUNX3,ADM
1022	GO:0080090, regulation of primary metabolic process //GO:0031323, regulation of cellular metabolic process //GO:0009889, regulation of biosynthetic process //*GO:0045744, negative regulation of G-protein coupled receptor protein signaling pathway	3(22)	4(112)	0.75	0.14	0.16	0.01400	ADRA2A,PLEK,ADM
1023	GO:0080090, regulation of primary metabolic process //GO:0031326, regulation of cellular biosynthetic process //GO:0044765, single-organism transport //GO:0008277, regulation of G-protein coupled receptor protein signaling pathway	3(22)	4(112)	0.75	0.14	0.16	0.01400	ADRA2A,PLEK,ADM
1024	GO:0010646, regulation of cell communication //GO:0050793, regulation of developmental process //*GO:0042981, regulation of apoptotic process //*GO:0043068, positive regulation of programmed cell death	3(22)	4(112)	0.75	0.14	0.16	0.01400	FRZB,RUNX3,ADM
1025	GO:0009966, regulation of signal transduction //GO:0050793, regulation of developmental process //*GO:0042981, regulation of apoptotic process //GO:0010942, positive regulation of cell death	3(22)	4(112)	0.75	0.14	0.16	0.01400	FRZB,RUNX3,ADM
1026	GO:0080090, regulation of primary metabolic process //GO:0009889, regulation of biosynthetic process //GO:0048585, negative regulation of response to stimulus //GO:0010648, negative regulation of cell communication //GO:0008277, regulation of G-protein coupled receptor protein signaling pathway	3(22)	5(112)	0.60	0.14	0.16	0.03121	ADRA2A,PLEK,ADM
1027	GO:0031323, regulation of cellular metabolic process //GO:0009889, regulation of biosynthetic process //GO:0048585, negative regulation of response to stimulus //GO:0010648, negative regulation of cell communication //GO:0008277, regulation of G-protein coupled receptor protein signaling pathway	3(22)	5(112)	0.60	0.14	0.16	0.03121	ADRA2A,PLEK,ADM
1028	GO:0035556, intracellular signal transduction //GO:0023057, negative regulation of signaling //GO:0008277, regulation of G-protein coupled receptor protein signaling pathway	3(22)	4(112)	0.75	0.14	0.16	0.01400	ADRA2A,PLEK,ADM
1029	GO:0007154, cell communication //GO:0031325, positive regulation of cellular metabolic process //GO:0051239, regulation of multicellular organismal process //GO:0048585, negative regulation of response to stimulus //GO:0090066, regulation of anatomical structure size	3(22)	4(112)	0.75	0.14	0.16	0.01400	ADRA2A,PLEK,ADM
1030	GO:0019222, regulation of metabolic process //GO:0009966, regulation of signal transduction //GO:0051239, regulation of multicellular organismal process //GO:0023057, negative regulation of signaling //GO:0090066, regulation of anatomical structure size	3(22)	4(112)	0.75	0.14	0.16	0.01400	ADRA2A,PLEK,ADM
1031	GO:0019222, regulation of metabolic process //GO:0051239, regulation of multicellular organismal process //GO:0048585, negative regulation of response to stimulus //GO:0010648, negative regulation of cell communication //GO:0090066, regulation of anatomical structure size	3(22)	4(112)	0.75	0.14	0.16	0.01400	ADRA2A,PLEK,ADM
1032	GO:0080090, regulation of primary metabolic process //GO:0010646, regulation of cell communication //GO:0051239, regulation of multicellular organismal process //GO:0023057, negative regulation of signaling //GO:0090066, regulation of anatomical structure size	3(22)	4(112)	0.75	0.14	0.16	0.01400	ADRA2A,PLEK,ADM
1033	GO:0080090, regulation of primary metabolic process //GO:0023051, regulation of signaling //GO:0051239, regulation of multicellular organismal process //GO:0010648, negative regulation of cell communication //GO:0090066, regulation of anatomical structure size	3(22)	4(112)	0.75	0.14	0.16	0.01400	ADRA2A,PLEK,ADM
1034	GO:0031323, regulation of cellular metabolic process //GO:0010646, regulation of cell communication //GO:0051239, regulation of multicellular organismal process //GO:0023057, negative regulation of signaling //GO:0090066, regulation of anatomical structure size	3(22)	4(112)	0.75	0.14	0.16	0.01400	ADRA2A,PLEK,ADM
1035	GO:0031323, regulation of cellular metabolic process //GO:0023051, regulation of signaling //GO:0051239, regulation of multicellular organismal process //GO:0010648, negative regulation of cell communication //GO:0090066, regulation of anatomical structure size	3(22)	4(112)	0.75	0.14	0.16	0.01400	ADRA2A,PLEK,ADM
1036	GO:0009893, positive regulation of metabolic process //GO:0010646, regulation of cell communication //GO:0051239, regulation of multicellular organismal process //GO:0023057, negative regulation of signaling //GO:0090066, regulation of anatomical structure size	3(22)	4(112)	0.75	0.14	0.16	0.01400	ADRA2A,PLEK,ADM
1037	GO:0009611, response to wounding //*GO:0045744, negative regulation of G-protein coupled receptor protein signaling pathway	3(22)	3(112)	1.00	0.14	0.16	0.00393	ADRA2A,PLEK,ADM
1038	GO:0007186, G-protein coupled receptor signaling pathway //GO:0050817, coagulation	3(22)	3(112)	1.00	0.14	0.16	0.00393	ADRA2A,F2RL2,PLEK
1039	*GO:0008285, negative regulation of cell proliferation //*GO:0043065, positive regulation of apoptotic process	3(22)	3(112)	1.00	0.14	0.16	0.00393	FRZB,RUNX3,ADM
1040	*GO:0008285, negative regulation of cell proliferation //GO:0048666, neuron development	3(22)	3(112)	1.00	0.14	0.16	0.00393	OGN,RUNX3,ADM
1041	GO:0090066, regulation of anatomical structure size //*GO:0045744, negative regulation of G-protein coupled receptor protein signaling pathway	3(22)	3(112)	1.00	0.14	0.16	0.00393	ADRA2A,PLEK,ADM
1042	GO:0051174, regulation of phosphorus metabolic process //*GO:0045744, negative regulation of G-protein coupled receptor protein signaling pathway	3(22)	3(112)	1.00	0.14	0.16	0.00393	ADRA2A,PLEK,ADM
1043	GO:0048583, regulation of response to stimulus //GO:0009653, anatomical structure morphogenesis //GO:0009888, tissue development //GO:0010942, positive regulation of cell death	3(22)	3(112)	1.00	0.14	0.16	0.00393	FRZB,RUNX3,ADM
1044	GO:0048583, regulation of response to stimulus //GO:0050793, regulation of developmental process //GO:0009888, tissue development //GO:0010942, positive regulation of cell death	3(22)	3(112)	1.00	0.14	0.16	0.00393	FRZB,RUNX3,ADM
1045	GO:0080090, regulation of primary metabolic process //GO:0023051, regulation of signaling //GO:0051239, regulation of multicellular organismal process //GO:0009611, response to wounding	3(22)	3(112)	1.00	0.14	0.16	0.00393	ADRA2A,PLEK,ADM
1046	GO:0031323, regulation of cellular metabolic process //GO:0023051, regulation of signaling //GO:0051239, regulation of multicellular organismal process //GO:0009611, response to wounding	3(22)	3(112)	1.00	0.14	0.16	0.00393	ADRA2A,PLEK,ADM
1047	GO:0050794, regulation of cellular process //*GO:0042060, wound healing //*GO:0030036, actin cytoskeleton organization	3(22)	3(112)	1.00	0.14	0.16	0.00393	ADRA2A,PLEK,LCP1
1048	GO:0048518, positive regulation of biological process //*GO:0042060, wound healing //*GO:0030036, actin cytoskeleton organization	3(22)	3(112)	1.00	0.14	0.16	0.00393	ADRA2A,PLEK,LCP1
1049	GO:0048522, positive regulation of cellular process //GO:0009611, response to wounding //*GO:0030036, actin cytoskeleton organization	3(22)	3(112)	1.00	0.14	0.16	0.00393	ADRA2A,PLEK,LCP1
1050	GO:0007275, multicellular organismal development //GO:0002009, morphogenesis of an epithelium //*GO:0043065, positive regulation of apoptotic process	3(22)	3(112)	1.00	0.14	0.16	0.00393	FRZB,RUNX3,ADM
1051	GO:0048731, system development //GO:0060429, epithelium development //*GO:0043065, positive regulation of apoptotic process	3(22)	3(112)	1.00	0.14	0.16	0.00393	FRZB,RUNX3,ADM
1052	GO:0048731, system development //GO:0048729, tissue morphogenesis //*GO:0043065, positive regulation of apoptotic process	3(22)	3(112)	1.00	0.14	0.16	0.00393	FRZB,RUNX3,ADM
1053	GO:0048731, system development //GO:0002009, morphogenesis of an epithelium //*GO:0043068, positive regulation of programmed cell death	3(22)	3(112)	1.00	0.14	0.16	0.00393	FRZB,RUNX3,ADM
1054	GO:0007165, signal transduction //GO:0031326, regulation of cellular biosynthetic process //GO:0009611, response to wounding	3(22)	3(112)	1.00	0.14	0.16	0.00393	ADRA2A,PLEK,ADM
1055	GO:0048519, negative regulation of biological process //GO:0048513, animal organ development //*GO:0043065, positive regulation of apoptotic process	3(22)	3(112)	1.00	0.14	0.16	0.00393	FRZB,RUNX3,ADM
1056	GO:0048519, negative regulation of biological process //GO:0042127, regulation of cell proliferation //*GO:0043068, positive regulation of programmed cell death	3(22)	3(112)	1.00	0.14	0.16	0.00393	FRZB,RUNX3,ADM
1057	GO:0048519, negative regulation of biological process //GO:0060429, epithelium development //*GO:0043065, positive regulation of apoptotic process	3(22)	3(112)	1.00	0.14	0.16	0.00393	FRZB,RUNX3,ADM
1058	GO:0048519, negative regulation of biological process //GO:0048729, tissue morphogenesis //*GO:0043065, positive regulation of apoptotic process	3(22)	3(112)	1.00	0.14	0.16	0.00393	FRZB,RUNX3,ADM
1059	GO:0048519, negative regulation of biological process //GO:0002009, morphogenesis of an epithelium //*GO:0043068, positive regulation of programmed cell death	3(22)	3(112)	1.00	0.14	0.16	0.00393	FRZB,RUNX3,ADM
1060	GO:0048583, regulation of response to stimulus //GO:0042127, regulation of cell proliferation //*GO:0043068, positive regulation of programmed cell death	3(22)	3(112)	1.00	0.14	0.16	0.00393	FRZB,RUNX3,ADM
1061	GO:0048583, regulation of response to stimulus //GO:0060429, epithelium development //*GO:0043065, positive regulation of apoptotic process	3(22)	3(112)	1.00	0.14	0.16	0.00393	FRZB,RUNX3,ADM
1062	GO:0048583, regulation of response to stimulus //*GO:0008285, negative regulation of cell proliferation //GO:0010942, positive regulation of cell death	3(22)	3(112)	1.00	0.14	0.16	0.00393	FRZB,RUNX3,ADM
1063	GO:0043170, macromolecule metabolic process //GO:0022008, neurogenesis //*GO:0008285, negative regulation of cell proliferation	3(22)	3(112)	1.00	0.14	0.16	0.00393	OGN,RUNX3,ADM
1064	GO:0051239, regulation of multicellular organismal process //*GO:0009968, negative regulation of signal transduction //GO:0090066, regulation of anatomical structure size	3(22)	3(112)	1.00	0.14	0.16	0.00393	ADRA2A,PLEK,ADM
1065	GO:0080090, regulation of primary metabolic process //GO:0031323, regulation of cellular metabolic process //GO:0009893, positive regulation of metabolic process //GO:0048585, negative regulation of response to stimulus //GO:0090066, regulation of anatomical structure size	3(22)	4(112)	0.75	0.14	0.16	0.01400	ADRA2A,PLEK,ADM
1066	GO:0050794, regulation of cellular process //GO:0007154, cell communication //GO:0048585, negative regulation of response to stimulus //GO:0023057, negative regulation of signaling //GO:0090066, regulation of anatomical structure size	3(22)	4(112)	0.75	0.14	0.16	0.01400	ADRA2A,PLEK,ADM
1067	GO:0050794, regulation of cellular process //GO:0007154, cell communication //GO:0051240, positive regulation of multicellular organismal process //GO:0023057, negative regulation of signaling //GO:0090066, regulation of anatomical structure size	3(22)	4(112)	0.75	0.14	0.16	0.01400	ADRA2A,PLEK,ADM
1068	GO:0007154, cell communication //GO:0048583, regulation of response to stimulus //GO:0051240, positive regulation of multicellular organismal process //GO:0023057, negative regulation of signaling //GO:0090066, regulation of anatomical structure size	3(22)	4(112)	0.75	0.14	0.16	0.01400	ADRA2A,PLEK,ADM
1069	GO:0007154, cell communication //GO:0009889, regulation of biosynthetic process //GO:0051239, regulation of multicellular organismal process //GO:0023057, negative regulation of signaling //GO:0090066, regulation of anatomical structure size	3(22)	4(112)	0.75	0.14	0.16	0.01400	ADRA2A,PLEK,ADM
1070	GO:0007154, cell communication //GO:0048523, negative regulation of cellular process //GO:0090066, regulation of anatomical structure size //GO:0008277, regulation of G-protein coupled receptor protein signaling pathway	3(22)	4(112)	0.75	0.14	0.16	0.01400	ADRA2A,PLEK,ADM
1071	GO:0048585, negative regulation of response to stimulus //GO:0010648, negative regulation of cell communication //GO:0023057, negative regulation of signaling //GO:0090066, regulation of anatomical structure size	3(22)	4(112)	0.75	0.14	0.16	0.01400	ADRA2A,PLEK,ADM
1072	GO:0007154, cell communication //GO:0031326, regulation of cellular biosynthetic process //GO:0051239, regulation of multicellular organismal process //GO:0010648, negative regulation of cell communication //GO:0008277, regulation of G-protein coupled receptor protein signaling pathway	3(22)	5(112)	0.60	0.14	0.16	0.03121	ADRA2A,PLEK,ADM
1073	GO:0007165, signal transduction //GO:0009889, regulation of biosynthetic process //GO:0051239, regulation of multicellular organismal process //GO:0010648, negative regulation of cell communication //GO:0008277, regulation of G-protein coupled receptor protein signaling pathway	3(22)	5(112)	0.60	0.14	0.16	0.03121	ADRA2A,PLEK,ADM
1074	GO:0048583, regulation of response to stimulus //GO:0030154, cell differentiation //GO:0009653, anatomical structure morphogenesis //*GO:0043067, regulation of programmed cell death //GO:0010942, positive regulation of cell death	3(22)	4(112)	0.75	0.14	0.16	0.01400	FRZB,RUNX3,ADM
1075	GO:0007154, cell communication //GO:0009889, regulation of biosynthetic process //GO:0051240, positive regulation of multicellular organismal process //GO:0008277, regulation of G-protein coupled receptor protein signaling pathway	3(22)	4(112)	0.75	0.14	0.16	0.01400	ADRA2A,PLEK,ADM
1076	GO:0019222, regulation of metabolic process //GO:0051240, positive regulation of multicellular organismal process //GO:0023057, negative regulation of signaling //GO:0008277, regulation of G-protein coupled receptor protein signaling pathway	3(22)	4(112)	0.75	0.14	0.16	0.01400	ADRA2A,PLEK,ADM
1077	GO:0031326, regulation of cellular biosynthetic process //GO:0048585, negative regulation of response to stimulus //GO:0010648, negative regulation of cell communication //GO:0090066, regulation of anatomical structure size	3(22)	4(112)	0.75	0.14	0.16	0.01400	ADRA2A,PLEK,ADM
1078	GO:0009966, regulation of signal transduction //GO:0048585, negative regulation of response to stimulus //GO:0010648, negative regulation of cell communication //GO:0090066, regulation of anatomical structure size	3(22)	4(112)	0.75	0.14	0.16	0.01400	ADRA2A,PLEK,ADM
1079	GO:0009966, regulation of signal transduction //GO:0051240, positive regulation of multicellular organismal process //GO:0010648, negative regulation of cell communication //GO:0090066, regulation of anatomical structure size	3(22)	4(112)	0.75	0.14	0.16	0.01400	ADRA2A,PLEK,ADM
1080	GO:0031325, positive regulation of cellular metabolic process //GO:0051239, regulation of multicellular organismal process //GO:0090066, regulation of anatomical structure size //GO:0008277, regulation of G-protein coupled receptor protein signaling pathway	3(22)	4(112)	0.75	0.14	0.16	0.01400	ADRA2A,PLEK,ADM
1081	GO:0006810, transport //GO:0048585, negative regulation of response to stimulus //GO:0023057, negative regulation of signaling //GO:0008277, regulation of G-protein coupled receptor protein signaling pathway	3(22)	4(112)	0.75	0.14	0.16	0.01400	ADRA2A,PLEK,ADM
1082	GO:0006810, transport //GO:0051240, positive regulation of multicellular organismal process //GO:0023057, negative regulation of signaling //GO:0008277, regulation of G-protein coupled receptor protein signaling pathway	3(22)	4(112)	0.75	0.14	0.16	0.01400	ADRA2A,PLEK,ADM
1083	GO:0080090, regulation of primary metabolic process //GO:0031323, regulation of cellular metabolic process //GO:0048585, negative regulation of response to stimulus //GO:0010648, negative regulation of cell communication //GO:0008277, regulation of G-protein coupled receptor protein signaling pathway	3(22)	5(112)	0.60	0.14	0.16	0.03121	ADRA2A,PLEK,ADM
1084	GO:0007154, cell communication //GO:0031325, positive regulation of cellular metabolic process //GO:0006810, transport //GO:0048585, negative regulation of response to stimulus //GO:0090066, regulation of anatomical structure size	3(22)	4(112)	0.75	0.14	0.16	0.01400	ADRA2A,PLEK,ADM
1085	GO:0048583, regulation of response to stimulus //GO:0031325, positive regulation of cellular metabolic process //GO:0051239, regulation of multicellular organismal process //GO:0023057, negative regulation of signaling //GO:0090066, regulation of anatomical structure size	3(22)	4(112)	0.75	0.14	0.16	0.01400	ADRA2A,PLEK,ADM
1086	GO:0080090, regulation of primary metabolic process //GO:0031323, regulation of cellular metabolic process //GO:0051239, regulation of multicellular organismal process //GO:0023057, negative regulation of signaling //GO:0090066, regulation of anatomical structure size	3(22)	4(112)	0.75	0.14	0.16	0.01400	ADRA2A,PLEK,ADM
1087	GO:0080090, regulation of primary metabolic process //GO:0009893, positive regulation of metabolic process //GO:0051239, regulation of multicellular organismal process //GO:0023057, negative regulation of signaling //GO:0090066, regulation of anatomical structure size	3(22)	4(112)	0.75	0.14	0.16	0.01400	ADRA2A,PLEK,ADM
1088	GO:0080090, regulation of primary metabolic process //GO:0010646, regulation of cell communication //GO:0023051, regulation of signaling //GO:0048585, negative regulation of response to stimulus //GO:0090066, regulation of anatomical structure size	3(22)	4(112)	0.75	0.14	0.16	0.01400	ADRA2A,PLEK,ADM
1089	GO:0031323, regulation of cellular metabolic process //GO:0009893, positive regulation of metabolic process //GO:0051239, regulation of multicellular organismal process //GO:0023057, negative regulation of signaling //GO:0090066, regulation of anatomical structure size	3(22)	4(112)	0.75	0.14	0.16	0.01400	ADRA2A,PLEK,ADM
1090	GO:0031323, regulation of cellular metabolic process //GO:0010646, regulation of cell communication //GO:0023051, regulation of signaling //GO:0048585, negative regulation of response to stimulus //GO:0090066, regulation of anatomical structure size	3(22)	4(112)	0.75	0.14	0.16	0.01400	ADRA2A,PLEK,ADM
1091	GO:0007154, cell communication //GO:0031325, positive regulation of cellular metabolic process //GO:0044765, single-organism transport //GO:0008277, regulation of G-protein coupled receptor protein signaling pathway	3(22)	4(112)	0.75	0.14	0.16	0.01400	ADRA2A,PLEK,ADM
1092	GO:0007154, cell communication //GO:0031325, positive regulation of cellular metabolic process //GO:0051240, positive regulation of multicellular organismal process //*GO:0009968, negative regulation of signal transduction	3(22)	4(112)	0.75	0.14	0.16	0.01400	ADRA2A,PLEK,ADM
1093	GO:0080090, regulation of primary metabolic process //GO:0009889, regulation of biosynthetic process //GO:0051240, positive regulation of multicellular organismal process //GO:0008277, regulation of G-protein coupled receptor protein signaling pathway	3(22)	4(112)	0.75	0.14	0.16	0.01400	ADRA2A,PLEK,ADM
1094	GO:0080090, regulation of primary metabolic process //GO:0006810, transport //GO:0010648, negative regulation of cell communication //GO:0008277, regulation of G-protein coupled receptor protein signaling pathway	3(22)	4(112)	0.75	0.14	0.16	0.01400	ADRA2A,PLEK,ADM
1095	GO:0031323, regulation of cellular metabolic process //GO:0009889, regulation of biosynthetic process //GO:0051240, positive regulation of multicellular organismal process //GO:0008277, regulation of G-protein coupled receptor protein signaling pathway	3(22)	4(112)	0.75	0.14	0.16	0.01400	ADRA2A,PLEK,ADM
1096	GO:0031323, regulation of cellular metabolic process //GO:0006810, transport //GO:0010648, negative regulation of cell communication //GO:0008277, regulation of G-protein coupled receptor protein signaling pathway	3(22)	4(112)	0.75	0.14	0.16	0.01400	ADRA2A,PLEK,ADM
1097	GO:0009893, positive regulation of metabolic process //GO:0006810, transport //GO:0010648, negative regulation of cell communication //GO:0008277, regulation of G-protein coupled receptor protein signaling pathway	3(22)	4(112)	0.75	0.14	0.16	0.01400	ADRA2A,PLEK,ADM
1098	GO:0031325, positive regulation of cellular metabolic process //GO:0051239, regulation of multicellular organismal process //GO:0048585, negative regulation of response to stimulus //GO:0008277, regulation of G-protein coupled receptor protein signaling pathway	3(22)	4(112)	0.75	0.14	0.16	0.01400	ADRA2A,PLEK,ADM
1099	GO:0080090, regulation of primary metabolic process //GO:0031325, positive regulation of cellular metabolic process //GO:0044765, single-organism transport //GO:0008277, regulation of G-protein coupled receptor protein signaling pathway	3(22)	4(112)	0.75	0.14	0.16	0.01400	ADRA2A,PLEK,ADM
1100	GO:0080090, regulation of primary metabolic process //GO:0031325, positive regulation of cellular metabolic process //GO:0051240, positive regulation of multicellular organismal process //*GO:0009968, negative regulation of signal transduction	3(22)	4(112)	0.75	0.14	0.16	0.01400	ADRA2A,PLEK,ADM
1101	GO:0050794, regulation of cellular process //GO:0048518, positive regulation of biological process //GO:0048513, animal organ development //GO:0009611, response to wounding	3(22)	3(112)	1.00	0.14	0.16	0.00393	PLEK,LCP1,ADM
1102	GO:0048869, cellular developmental process //GO:0009653, anatomical structure morphogenesis //GO:0009888, tissue development //GO:0010942, positive regulation of cell death	3(22)	3(112)	1.00	0.14	0.16	0.00393	FRZB,RUNX3,ADM
1103	GO:0048869, cellular developmental process //GO:0050793, regulation of developmental process //GO:0009888, tissue development //GO:0010942, positive regulation of cell death	3(22)	3(112)	1.00	0.14	0.16	0.00393	FRZB,RUNX3,ADM
1104	GO:0019222, regulation of metabolic process //GO:0010646, regulation of cell communication //GO:0051239, regulation of multicellular organismal process //GO:0009611, response to wounding	3(22)	3(112)	1.00	0.14	0.16	0.00393	ADRA2A,PLEK,ADM
1105	GO:0080090, regulation of primary metabolic process //GO:0031323, regulation of cellular metabolic process //GO:0009889, regulation of biosynthetic process //GO:0044765, single-organism transport //GO:0090066, regulation of anatomical structure size	3(22)	4(112)	0.75	0.14	0.16	0.01400	ADRA2A,PLEK,ADM
1106	GO:0080090, regulation of primary metabolic process //GO:0031325, positive regulation of cellular metabolic process //GO:0051239, regulation of multicellular organismal process //GO:0044765, single-organism transport //GO:0090066, regulation of anatomical structure size	3(22)	4(112)	0.75	0.14	0.16	0.01400	ADRA2A,PLEK,ADM
1107	GO:0048513, animal organ development //GO:0045595, regulation of cell differentiation //GO:0010942, positive regulation of cell death	3(22)	3(112)	1.00	0.14	0.16	0.00393	FRZB,RUNX3,ADM
1108	GO:0030154, cell differentiation //GO:0009888, tissue development //*GO:0043065, positive regulation of apoptotic process	3(22)	3(112)	1.00	0.14	0.16	0.00393	FRZB,RUNX3,ADM
1109	GO:0030154, cell differentiation //GO:0060429, epithelium development //*GO:0043068, positive regulation of programmed cell death	3(22)	3(112)	1.00	0.14	0.16	0.00393	FRZB,RUNX3,ADM
1110	GO:0030154, cell differentiation //GO:0048729, tissue morphogenesis //*GO:0043068, positive regulation of programmed cell death	3(22)	3(112)	1.00	0.14	0.16	0.00393	FRZB,RUNX3,ADM
1111	GO:0030154, cell differentiation //GO:0002009, morphogenesis of an epithelium //GO:0010942, positive regulation of cell death	3(22)	3(112)	1.00	0.14	0.16	0.00393	FRZB,RUNX3,ADM
1112	GO:0048869, cellular developmental process //GO:0060429, epithelium development //*GO:0043065, positive regulation of apoptotic process	3(22)	3(112)	1.00	0.14	0.16	0.00393	FRZB,RUNX3,ADM
1113	GO:0048869, cellular developmental process //GO:0048729, tissue morphogenesis //*GO:0043065, positive regulation of apoptotic process	3(22)	3(112)	1.00	0.14	0.16	0.00393	FRZB,RUNX3,ADM
1114	GO:0048869, cellular developmental process //GO:0002009, morphogenesis of an epithelium //*GO:0043068, positive regulation of programmed cell death	3(22)	3(112)	1.00	0.14	0.16	0.00393	FRZB,RUNX3,ADM
1115	GO:0035556, intracellular signal transduction //GO:0051174, regulation of phosphorus metabolic process //GO:0008277, regulation of G-protein coupled receptor protein signaling pathway	3(22)	4(112)	0.75	0.14	0.16	0.01400	ADRA2A,PLEK,ADM
1116	GO:0050794, regulation of cellular process //GO:0007154, cell communication //GO:0009889, regulation of biosynthetic process //GO:0023057, negative regulation of signaling //GO:0090066, regulation of anatomical structure size	3(22)	4(112)	0.75	0.14	0.16	0.01400	ADRA2A,PLEK,ADM
1117	GO:0007154, cell communication //GO:0048583, regulation of response to stimulus //GO:0009889, regulation of biosynthetic process //GO:0023057, negative regulation of signaling //GO:0090066, regulation of anatomical structure size	3(22)	4(112)	0.75	0.14	0.16	0.01400	ADRA2A,PLEK,ADM
1118	GO:0007154, cell communication //GO:0048523, negative regulation of cellular process //GO:0048585, negative regulation of response to stimulus //GO:0023057, negative regulation of signaling //GO:0008277, regulation of G-protein coupled receptor protein signaling pathway	3(22)	5(112)	0.60	0.14	0.16	0.03121	ADRA2A,PLEK,ADM
1119	GO:0007154, cell communication //GO:0009889, regulation of biosynthetic process //GO:0048585, negative regulation of response to stimulus //GO:0023057, negative regulation of signaling //GO:0008277, regulation of G-protein coupled receptor protein signaling pathway	3(22)	5(112)	0.60	0.14	0.16	0.03121	ADRA2A,PLEK,ADM
1120	GO:0048523, negative regulation of cellular process //GO:0045595, regulation of cell differentiation //GO:0010942, positive regulation of cell death	3(22)	3(112)	1.00	0.14	0.16	0.00393	FRZB,RUNX3,ADM
1121	GO:0019222, regulation of metabolic process //GO:0006810, transport //*GO:0045744, negative regulation of G-protein coupled receptor protein signaling pathway	3(22)	3(112)	1.00	0.14	0.16	0.00393	ADRA2A,PLEK,ADM
1122	GO:0030154, cell differentiation //GO:0042127, regulation of cell proliferation //GO:0010942, positive regulation of cell death	3(22)	3(112)	1.00	0.14	0.16	0.00393	FRZB,RUNX3,ADM
1123	GO:0048869, cellular developmental process //GO:0042127, regulation of cell proliferation //*GO:0043068, positive regulation of programmed cell death	3(22)	3(112)	1.00	0.14	0.16	0.00393	FRZB,RUNX3,ADM
1124	GO:0023051, regulation of signaling //GO:0009888, tissue development //*GO:0043065, positive regulation of apoptotic process	3(22)	3(112)	1.00	0.14	0.16	0.00393	FRZB,RUNX3,ADM
1125	GO:0023051, regulation of signaling //GO:0060429, epithelium development //*GO:0043068, positive regulation of programmed cell death	3(22)	3(112)	1.00	0.14	0.16	0.00393	FRZB,RUNX3,ADM
1126	GO:0009888, tissue development //GO:0045595, regulation of cell differentiation //*GO:0043068, positive regulation of programmed cell death	3(22)	3(112)	1.00	0.14	0.16	0.00393	FRZB,RUNX3,ADM
1127	GO:0007165, signal transduction //GO:0031326, regulation of cellular biosynthetic process //GO:0051239, regulation of multicellular organismal process //GO:0048585, negative regulation of response to stimulus //GO:0008277, regulation of G-protein coupled receptor protein signaling pathway	3(22)	5(112)	0.60	0.14	0.16	0.03121	ADRA2A,PLEK,ADM
1128	GO:0080090, regulation of primary metabolic process //GO:0009889, regulation of biosynthetic process //GO:0048585, negative regulation of response to stimulus //GO:0023057, negative regulation of signaling //GO:0008277, regulation of G-protein coupled receptor protein signaling pathway	3(22)	5(112)	0.60	0.14	0.16	0.03121	ADRA2A,PLEK,ADM
1129	GO:0031323, regulation of cellular metabolic process //GO:0009889, regulation of biosynthetic process //GO:0048585, negative regulation of response to stimulus //GO:0023057, negative regulation of signaling //GO:0008277, regulation of G-protein coupled receptor protein signaling pathway	3(22)	5(112)	0.60	0.14	0.16	0.03121	ADRA2A,PLEK,ADM
1130	GO:0048518, positive regulation of biological process //*GO:0009968, negative regulation of signal transduction //GO:0090066, regulation of anatomical structure size	3(22)	3(112)	1.00	0.14	0.16	0.00393	ADRA2A,PLEK,ADM
1131	GO:0019222, regulation of metabolic process //*GO:0009968, negative regulation of signal transduction //GO:0090066, regulation of anatomical structure size	3(22)	3(112)	1.00	0.14	0.16	0.00393	ADRA2A,PLEK,ADM
1132	GO:0023051, regulation of signaling //GO:0042127, regulation of cell proliferation //GO:0010942, positive regulation of cell death	3(22)	3(112)	1.00	0.14	0.16	0.00393	FRZB,RUNX3,ADM
1133	GO:0006810, transport //*GO:0009968, negative regulation of signal transduction //GO:0090066, regulation of anatomical structure size	3(22)	3(112)	1.00	0.14	0.16	0.00393	ADRA2A,PLEK,ADM
1134	GO:0080090, regulation of primary metabolic process //GO:0031323, regulation of cellular metabolic process //GO:0009889, regulation of biosynthetic process //GO:0010648, negative regulation of cell communication //GO:0008277, regulation of G-protein coupled receptor protein signaling pathway	3(22)	5(112)	0.60	0.14	0.16	0.03121	ADRA2A,PLEK,ADM
1135	GO:0007154, cell communication //GO:0031325, positive regulation of cellular metabolic process //GO:0051239, regulation of multicellular organismal process //GO:0044765, single-organism transport //GO:0090066, regulation of anatomical structure size	3(22)	4(112)	0.75	0.14	0.16	0.01400	ADRA2A,PLEK,ADM
1136	GO:0019222, regulation of metabolic process //GO:0009966, regulation of signal transduction //GO:0051239, regulation of multicellular organismal process //GO:0048585, negative regulation of response to stimulus //GO:0090066, regulation of anatomical structure size	3(22)	4(112)	0.75	0.14	0.16	0.01400	ADRA2A,PLEK,ADM
1137	GO:0080090, regulation of primary metabolic process //GO:0031323, regulation of cellular metabolic process //GO:0023051, regulation of signaling //GO:0048585, negative regulation of response to stimulus //GO:0090066, regulation of anatomical structure size	3(22)	4(112)	0.75	0.14	0.16	0.01400	ADRA2A,PLEK,ADM
1138	GO:0080090, regulation of primary metabolic process //GO:0031323, regulation of cellular metabolic process //GO:0006810, transport //GO:0023057, negative regulation of signaling //GO:0090066, regulation of anatomical structure size	3(22)	4(112)	0.75	0.14	0.16	0.01400	ADRA2A,PLEK,ADM
1139	GO:0080090, regulation of primary metabolic process //GO:0010646, regulation of cell communication //GO:0051239, regulation of multicellular organismal process //GO:0048585, negative regulation of response to stimulus //GO:0090066, regulation of anatomical structure size	3(22)	4(112)	0.75	0.14	0.16	0.01400	ADRA2A,PLEK,ADM
1140	GO:0080090, regulation of primary metabolic process //GO:0051239, regulation of multicellular organismal process //GO:0006810, transport //GO:0010648, negative regulation of cell communication //GO:0090066, regulation of anatomical structure size	3(22)	4(112)	0.75	0.14	0.16	0.01400	ADRA2A,PLEK,ADM
1141	GO:0031323, regulation of cellular metabolic process //GO:0010646, regulation of cell communication //GO:0051239, regulation of multicellular organismal process //GO:0048585, negative regulation of response to stimulus //GO:0090066, regulation of anatomical structure size	3(22)	4(112)	0.75	0.14	0.16	0.01400	ADRA2A,PLEK,ADM
1142	GO:0031323, regulation of cellular metabolic process //GO:0051239, regulation of multicellular organismal process //GO:0006810, transport //GO:0010648, negative regulation of cell communication //GO:0090066, regulation of anatomical structure size	3(22)	4(112)	0.75	0.14	0.16	0.01400	ADRA2A,PLEK,ADM
1143	GO:1901576, organic substance biosynthetic process //GO:0044249, cellular biosynthetic process //GO:0048869, cellular developmental process //GO:0045595, regulation of cell differentiation //*GO:0008285, negative regulation of cell proliferation	3(22)	4(112)	0.75	0.14	0.16	0.01400	OGN,RUNX3,ADM
1144	GO:0009893, positive regulation of metabolic process //GO:0010646, regulation of cell communication //GO:0051239, regulation of multicellular organismal process //GO:0048585, negative regulation of response to stimulus //GO:0090066, regulation of anatomical structure size	3(22)	4(112)	0.75	0.14	0.16	0.01400	ADRA2A,PLEK,ADM
1145	GO:0007165, signal transduction //GO:0048519, negative regulation of biological process //GO:0090066, regulation of anatomical structure size //GO:0008277, regulation of G-protein coupled receptor protein signaling pathway	3(22)	4(112)	0.75	0.14	0.16	0.01400	ADRA2A,PLEK,ADM
1146	GO:0007165, signal transduction //GO:0031326, regulation of cellular biosynthetic process //GO:0023057, negative regulation of signaling //GO:0090066, regulation of anatomical structure size	3(22)	4(112)	0.75	0.14	0.16	0.01400	ADRA2A,PLEK,ADM
1147	GO:0007165, signal transduction //GO:0048585, negative regulation of response to stimulus //GO:0010648, negative regulation of cell communication //GO:0090066, regulation of anatomical structure size	3(22)	4(112)	0.75	0.14	0.16	0.01400	ADRA2A,PLEK,ADM
1148	GO:0007165, signal transduction //GO:0051240, positive regulation of multicellular organismal process //GO:0010648, negative regulation of cell communication //GO:0090066, regulation of anatomical structure size	3(22)	4(112)	0.75	0.14	0.16	0.01400	ADRA2A,PLEK,ADM
1149	GO:0048518, positive regulation of biological process //GO:0048523, negative regulation of cellular process //GO:0023057, negative regulation of signaling //GO:0008277, regulation of G-protein coupled receptor protein signaling pathway	3(22)	4(112)	0.75	0.14	0.16	0.01400	ADRA2A,PLEK,ADM
1150	GO:0007154, cell communication //GO:0009889, regulation of biosynthetic process //GO:0051239, regulation of multicellular organismal process //*GO:0045744, negative regulation of G-protein coupled receptor protein signaling pathway	3(22)	4(112)	0.75	0.14	0.16	0.01400	ADRA2A,PLEK,ADM
1151	GO:0007154, cell communication //GO:0044765, single-organism transport //GO:0048585, negative regulation of response to stimulus //GO:0008277, regulation of G-protein coupled receptor protein signaling pathway	3(22)	4(112)	0.75	0.14	0.16	0.01400	ADRA2A,PLEK,ADM
1152	GO:0080090, regulation of primary metabolic process //GO:0031323, regulation of cellular metabolic process //GO:0090066, regulation of anatomical structure size //GO:0008277, regulation of G-protein coupled receptor protein signaling pathway	3(22)	4(112)	0.75	0.14	0.16	0.01400	ADRA2A,PLEK,ADM
1153	GO:0080090, regulation of primary metabolic process //GO:0009893, positive regulation of metabolic process //GO:0090066, regulation of anatomical structure size //GO:0008277, regulation of G-protein coupled receptor protein signaling pathway	3(22)	4(112)	0.75	0.14	0.16	0.01400	ADRA2A,PLEK,ADM
1154	GO:0031323, regulation of cellular metabolic process //GO:0009893, positive regulation of metabolic process //GO:0090066, regulation of anatomical structure size //GO:0008277, regulation of G-protein coupled receptor protein signaling pathway	3(22)	4(112)	0.75	0.14	0.16	0.01400	ADRA2A,PLEK,ADM
1155	GO:0009893, positive regulation of metabolic process //GO:0051239, regulation of multicellular organismal process //GO:0023057, negative regulation of signaling //GO:0008277, regulation of G-protein coupled receptor protein signaling pathway	3(22)	4(112)	0.75	0.14	0.16	0.01400	ADRA2A,PLEK,ADM
1156	GO:0009966, regulation of signal transduction //GO:0031325, positive regulation of cellular metabolic process //GO:0023057, negative regulation of signaling //GO:0090066, regulation of anatomical structure size	3(22)	4(112)	0.75	0.14	0.16	0.01400	ADRA2A,PLEK,ADM
1157	GO:0031325, positive regulation of cellular metabolic process //GO:0048585, negative regulation of response to stimulus //GO:0010648, negative regulation of cell communication //GO:0090066, regulation of anatomical structure size	3(22)	4(112)	0.75	0.14	0.16	0.01400	ADRA2A,PLEK,ADM
1158	GO:0051239, regulation of multicellular organismal process //GO:0006952, defense response //GO:0007565, female pregnancy	3(22)	3(112)	1.00	0.14	0.16	0.00393	SPP1,ADRA2A,ADM
1159	GO:0080090, regulation of primary metabolic process //GO:0031323, regulation of cellular metabolic process //GO:0051240, positive regulation of multicellular organismal process //GO:0008277, regulation of G-protein coupled receptor protein signaling pathway	3(22)	4(112)	0.75	0.14	0.16	0.01400	ADRA2A,PLEK,ADM
1160	GO:0080090, regulation of primary metabolic process //GO:0009893, positive regulation of metabolic process //GO:0048585, negative regulation of response to stimulus //GO:0008277, regulation of G-protein coupled receptor protein signaling pathway	3(22)	4(112)	0.75	0.14	0.16	0.01400	ADRA2A,PLEK,ADM
1161	GO:0080090, regulation of primary metabolic process //GO:0009893, positive regulation of metabolic process //GO:0051240, positive regulation of multicellular organismal process //GO:0008277, regulation of G-protein coupled receptor protein signaling pathway	3(22)	4(112)	0.75	0.14	0.16	0.01400	ADRA2A,PLEK,ADM
1162	GO:0080090, regulation of primary metabolic process //GO:0051239, regulation of multicellular organismal process //GO:0051174, regulation of phosphorus metabolic process //GO:0008277, regulation of G-protein coupled receptor protein signaling pathway	3(22)	4(112)	0.75	0.14	0.16	0.01400	ADRA2A,PLEK,ADM
1163	GO:0031323, regulation of cellular metabolic process //GO:0009893, positive regulation of metabolic process //GO:0048585, negative regulation of response to stimulus //GO:0008277, regulation of G-protein coupled receptor protein signaling pathway	3(22)	4(112)	0.75	0.14	0.16	0.01400	ADRA2A,PLEK,ADM
1164	GO:0031323, regulation of cellular metabolic process //GO:0009893, positive regulation of metabolic process //GO:0051240, positive regulation of multicellular organismal process //GO:0008277, regulation of G-protein coupled receptor protein signaling pathway	3(22)	4(112)	0.75	0.14	0.16	0.01400	ADRA2A,PLEK,ADM
1165	GO:0010646, regulation of cell communication //GO:0023051, regulation of signaling //GO:0045595, regulation of cell differentiation //*GO:0043065, positive regulation of apoptotic process	3(22)	4(112)	0.75	0.14	0.16	0.01400	FRZB,RUNX3,ADM
1166	GO:0023051, regulation of signaling //GO:0050793, regulation of developmental process //*GO:0042981, regulation of apoptotic process //*GO:0043068, positive regulation of programmed cell death	3(22)	4(112)	0.75	0.14	0.16	0.01400	FRZB,RUNX3,ADM
1167	GO:0030154, cell differentiation //GO:0009653, anatomical structure morphogenesis //*GO:0042981, regulation of apoptotic process //*GO:0043068, positive regulation of programmed cell death	3(22)	4(112)	0.75	0.14	0.16	0.01400	FRZB,RUNX3,ADM
1168	GO:0080090, regulation of primary metabolic process //GO:0031323, regulation of cellular metabolic process //GO:0009893, positive regulation of metabolic process //GO:0044765, single-organism transport //GO:0090066, regulation of anatomical structure size	3(22)	4(112)	0.75	0.14	0.16	0.01400	ADRA2A,PLEK,ADM
1169	GO:0080090, regulation of primary metabolic process //GO:0048869, cellular developmental process //GO:0009889, regulation of biosynthetic process //GO:0009966, regulation of signal transduction //*GO:0030030, cell projection organization	3(22)	4(112)	0.75	0.14	0.16	0.01400	PLEK,RUNX3,ADM
1170	GO:0031323, regulation of cellular metabolic process //GO:0048869, cellular developmental process //GO:0009889, regulation of biosynthetic process //GO:0009966, regulation of signal transduction //*GO:0030030, cell projection organization	3(22)	4(112)	0.75	0.14	0.16	0.01400	PLEK,RUNX3,ADM
1171	GO:0048583, regulation of response to stimulus //GO:0048869, cellular developmental process //GO:0009888, tissue development //GO:0010942, positive regulation of cell death	3(22)	3(112)	1.00	0.14	0.16	0.00393	FRZB,RUNX3,ADM
1172	GO:0035556, intracellular signal transduction //GO:0090066, regulation of anatomical structure size //GO:0008277, regulation of G-protein coupled receptor protein signaling pathway	3(22)	4(112)	0.75	0.14	0.16	0.01400	ADRA2A,PLEK,ADM
1173	GO:0007154, cell communication //GO:0009889, regulation of biosynthetic process //GO:0051239, regulation of multicellular organismal process //GO:0048585, negative regulation of response to stimulus //GO:0090066, regulation of anatomical structure size	3(22)	4(112)	0.75	0.14	0.16	0.01400	ADRA2A,PLEK,ADM
1174	GO:0019222, regulation of metabolic process //GO:0051239, regulation of multicellular organismal process //GO:0048585, negative regulation of response to stimulus //GO:0023057, negative regulation of signaling //GO:0090066, regulation of anatomical structure size	3(22)	4(112)	0.75	0.14	0.16	0.01400	ADRA2A,PLEK,ADM
1175	GO:0031325, positive regulation of cellular metabolic process //*GO:0045744, negative regulation of G-protein coupled receptor protein signaling pathway	3(22)	3(112)	1.00	0.14	0.16	0.00393	ADRA2A,PLEK,ADM
1176	GO:0050794, regulation of cellular process //GO:0048518, positive regulation of biological process //GO:0009611, response to wounding //GO:0090066, regulation of anatomical structure size	3(22)	3(112)	1.00	0.14	0.16	0.00393	ADRA2A,PLEK,ADM
1177	GO:0050794, regulation of cellular process //GO:0048518, positive regulation of biological process //GO:0009611, response to wounding //GO:0030029, actin filament-based process	3(22)	3(112)	1.00	0.14	0.16	0.00393	ADRA2A,PLEK,LCP1
1178	GO:0007154, cell communication //GO:0031326, regulation of cellular biosynthetic process //GO:0051239, regulation of multicellular organismal process //GO:0023057, negative regulation of signaling //GO:0008277, regulation of G-protein coupled receptor protein signaling pathway	3(22)	5(112)	0.60	0.14	0.16	0.03121	ADRA2A,PLEK,ADM
1179	GO:0007154, cell communication //GO:0051239, regulation of multicellular organismal process //GO:0048585, negative regulation of response to stimulus //GO:0010648, negative regulation of cell communication //GO:0008277, regulation of G-protein coupled receptor protein signaling pathway	3(22)	5(112)	0.60	0.14	0.16	0.03121	ADRA2A,PLEK,ADM
1180	GO:0007165, signal transduction //GO:0009889, regulation of biosynthetic process //GO:0051239, regulation of multicellular organismal process //GO:0023057, negative regulation of signaling //GO:0008277, regulation of G-protein coupled receptor protein signaling pathway	3(22)	5(112)	0.60	0.14	0.16	0.03121	ADRA2A,PLEK,ADM
1181	GO:0080090, regulation of primary metabolic process //GO:0031323, regulation of cellular metabolic process //GO:0048585, negative regulation of response to stimulus //GO:0023057, negative regulation of signaling //GO:0008277, regulation of G-protein coupled receptor protein signaling pathway	3(22)	5(112)	0.60	0.14	0.16	0.03121	ADRA2A,PLEK,ADM
1182	GO:0080090, regulation of primary metabolic process //GO:0051239, regulation of multicellular organismal process //GO:0048585, negative regulation of response to stimulus //GO:0010648, negative regulation of cell communication //GO:0008277, regulation of G-protein coupled receptor protein signaling pathway	3(22)	5(112)	0.60	0.14	0.16	0.03121	ADRA2A,PLEK,ADM
1183	GO:0031323, regulation of cellular metabolic process //GO:0051239, regulation of multicellular organismal process //GO:0048585, negative regulation of response to stimulus //GO:0010648, negative regulation of cell communication //GO:0008277, regulation of G-protein coupled receptor protein signaling pathway	3(22)	5(112)	0.60	0.14	0.16	0.03121	ADRA2A,PLEK,ADM
1184	GO:0051240, positive regulation of multicellular organismal process //*GO:0045744, negative regulation of G-protein coupled receptor protein signaling pathway	3(22)	3(112)	1.00	0.14	0.16	0.00393	ADRA2A,PLEK,ADM
1185	GO:0080090, regulation of primary metabolic process //GO:0031323, regulation of cellular metabolic process //GO:0010646, regulation of cell communication //GO:0023051, regulation of signaling //GO:0009611, response to wounding	3(22)	4(112)	0.75	0.14	0.16	0.01400	ADRA2A,PLEK,ADM
1186	GO:0080090, regulation of primary metabolic process //GO:0031323, regulation of cellular metabolic process //GO:0051239, regulation of multicellular organismal process //GO:0048585, negative regulation of response to stimulus //GO:0090066, regulation of anatomical structure size	3(22)	4(112)	0.75	0.14	0.16	0.01400	ADRA2A,PLEK,ADM
1187	GO:0080090, regulation of primary metabolic process //GO:0009893, positive regulation of metabolic process //GO:0051239, regulation of multicellular organismal process //GO:0048585, negative regulation of response to stimulus //GO:0090066, regulation of anatomical structure size	3(22)	4(112)	0.75	0.14	0.16	0.01400	ADRA2A,PLEK,ADM
1188	GO:0031323, regulation of cellular metabolic process //GO:0009893, positive regulation of metabolic process //GO:0051239, regulation of multicellular organismal process //GO:0048585, negative regulation of response to stimulus //GO:0090066, regulation of anatomical structure size	3(22)	4(112)	0.75	0.14	0.16	0.01400	ADRA2A,PLEK,ADM
1189	GO:0048523, negative regulation of cellular process //GO:0048513, animal organ development //GO:0010942, positive regulation of cell death	3(22)	3(112)	1.00	0.14	0.16	0.00393	FRZB,RUNX3,ADM
1190	GO:0048513, animal organ development //GO:0060429, epithelium development //GO:0010942, positive regulation of cell death	3(22)	3(112)	1.00	0.14	0.16	0.00393	FRZB,RUNX3,ADM
1191	GO:0048513, animal organ development //GO:0048729, tissue morphogenesis //GO:0010942, positive regulation of cell death	3(22)	3(112)	1.00	0.14	0.16	0.00393	FRZB,RUNX3,ADM
1192	GO:0048583, regulation of response to stimulus //GO:0030154, cell differentiation //GO:0009653, anatomical structure morphogenesis //GO:0045595, regulation of cell differentiation //GO:0010942, positive regulation of cell death	3(22)	4(112)	0.75	0.14	0.15	0.01400	FRZB,RUNX3,ADM
1193	GO:0048583, regulation of response to stimulus //GO:0048869, cellular developmental process //GO:0009653, anatomical structure morphogenesis //GO:0045595, regulation of cell differentiation //*GO:0043068, positive regulation of programmed cell death	3(22)	4(112)	0.75	0.14	0.15	0.01400	FRZB,RUNX3,ADM
1194	GO:0048519, negative regulation of biological process //GO:0045595, regulation of cell differentiation //*GO:0043068, positive regulation of programmed cell death	3(22)	3(112)	1.00	0.14	0.15	0.00393	FRZB,RUNX3,ADM
1195	GO:0048523, negative regulation of cellular process //GO:0009653, anatomical structure morphogenesis //*GO:0043068, positive regulation of programmed cell death	3(22)	3(112)	1.00	0.14	0.15	0.00393	FRZB,RUNX3,ADM
1196	GO:0048523, negative regulation of cellular process //GO:0009888, tissue development //*GO:0043068, positive regulation of programmed cell death	3(22)	3(112)	1.00	0.14	0.15	0.00393	FRZB,RUNX3,ADM
1197	GO:0048523, negative regulation of cellular process //GO:0060429, epithelium development //GO:0010942, positive regulation of cell death	3(22)	3(112)	1.00	0.14	0.15	0.00393	FRZB,RUNX3,ADM
1198	GO:0048523, negative regulation of cellular process //GO:0048729, tissue morphogenesis //GO:0010942, positive regulation of cell death	3(22)	3(112)	1.00	0.14	0.15	0.00393	FRZB,RUNX3,ADM
1199	GO:0009653, anatomical structure morphogenesis //GO:0060429, epithelium development //*GO:0043068, positive regulation of programmed cell death	3(22)	3(112)	1.00	0.14	0.15	0.00393	FRZB,RUNX3,ADM
1200	GO:0010646, regulation of cell communication //GO:0009888, tissue development //*GO:0043068, positive regulation of programmed cell death	3(22)	3(112)	1.00	0.14	0.15	0.00393	FRZB,RUNX3,ADM
1201	GO:0010646, regulation of cell communication //GO:0060429, epithelium development //GO:0010942, positive regulation of cell death	3(22)	3(112)	1.00	0.14	0.15	0.00393	FRZB,RUNX3,ADM
1202	GO:0009966, regulation of signal transduction //GO:0009888, tissue development //GO:0010942, positive regulation of cell death	3(22)	3(112)	1.00	0.14	0.15	0.00393	FRZB,RUNX3,ADM
1203	GO:0050793, regulation of developmental process //GO:0009888, tissue development //*GO:0043065, positive regulation of apoptotic process	3(22)	3(112)	1.00	0.14	0.15	0.00393	FRZB,RUNX3,ADM
1204	GO:0050793, regulation of developmental process //GO:0060429, epithelium development //*GO:0043068, positive regulation of programmed cell death	3(22)	3(112)	1.00	0.14	0.15	0.00393	FRZB,RUNX3,ADM
1205	GO:0050793, regulation of developmental process //GO:0048729, tissue morphogenesis //*GO:0043068, positive regulation of programmed cell death	3(22)	3(112)	1.00	0.14	0.15	0.00393	FRZB,RUNX3,ADM
1206	GO:0050793, regulation of developmental process //GO:0002009, morphogenesis of an epithelium //GO:0010942, positive regulation of cell death	3(22)	3(112)	1.00	0.14	0.15	0.00393	FRZB,RUNX3,ADM
1207	GO:0060429, epithelium development //GO:0048729, tissue morphogenesis //GO:0010942, positive regulation of cell death	3(22)	3(112)	1.00	0.14	0.15	0.00393	FRZB,RUNX3,ADM
1208	GO:0048519, negative regulation of biological process //*GO:0043067, regulation of programmed cell death //GO:0010942, positive regulation of cell death	4(22)	4(112)	1.00	0.18	0.15	0.00057	FRZB,GZMA,RUNX3,ADM
1209	GO:0048518, positive regulation of biological process //GO:0042127, regulation of cell proliferation //GO:0051241, negative regulation of multicellular organismal process //*GO:0009968, negative regulation of signal transduction	3(22)	4(112)	0.75	0.14	0.15	0.01400	ADRA2A,FRZB,ADM
1210	GO:0007154, cell communication //GO:0009889, regulation of biosynthetic process //GO:0044765, single-organism transport //GO:0008277, regulation of G-protein coupled receptor protein signaling pathway	3(22)	4(112)	0.75	0.14	0.15	0.01400	ADRA2A,PLEK,ADM
1211	GO:0007154, cell communication //GO:0031326, regulation of cellular biosynthetic process //GO:0010648, negative regulation of cell communication //GO:0090066, regulation of anatomical structure size	3(22)	4(112)	0.75	0.14	0.15	0.01400	ADRA2A,PLEK,ADM
1212	GO:0007154, cell communication //GO:0031325, positive regulation of cellular metabolic process //GO:0051239, regulation of multicellular organismal process //GO:0008277, regulation of G-protein coupled receptor protein signaling pathway	3(22)	4(112)	0.75	0.14	0.15	0.01400	ADRA2A,PLEK,ADM
1213	GO:0007165, signal transduction //GO:0009889, regulation of biosynthetic process //GO:0010648, negative regulation of cell communication //GO:0090066, regulation of anatomical structure size	3(22)	4(112)	0.75	0.14	0.15	0.01400	ADRA2A,PLEK,ADM
1214	GO:0007165, signal transduction //GO:0031326, regulation of cellular biosynthetic process //GO:0031325, positive regulation of cellular metabolic process //GO:0090066, regulation of anatomical structure size	3(22)	4(112)	0.75	0.14	0.15	0.01400	ADRA2A,PLEK,ADM
1215	GO:0048519, negative regulation of biological process //GO:0051240, positive regulation of multicellular organismal process //GO:0090066, regulation of anatomical structure size //GO:0008277, regulation of G-protein coupled receptor protein signaling pathway	3(22)	4(112)	0.75	0.14	0.15	0.01400	ADRA2A,PLEK,ADM
1216	GO:0019222, regulation of metabolic process //GO:0035556, intracellular signal transduction //GO:0010648, negative regulation of cell communication //GO:0090066, regulation of anatomical structure size	3(22)	4(112)	0.75	0.14	0.15	0.01400	ADRA2A,PLEK,ADM
1217	GO:0019222, regulation of metabolic process //GO:0051240, positive regulation of multicellular organismal process //GO:0090066, regulation of anatomical structure size //GO:0008277, regulation of G-protein coupled receptor protein signaling pathway	3(22)	4(112)	0.75	0.14	0.15	0.01400	ADRA2A,PLEK,ADM
1218	GO:0080090, regulation of primary metabolic process //GO:0031323, regulation of cellular metabolic process //GO:0051239, regulation of multicellular organismal process //*GO:0045744, negative regulation of G-protein coupled receptor protein signaling pathway	3(22)	4(112)	0.75	0.14	0.15	0.01400	ADRA2A,PLEK,ADM
1219	GO:0080090, regulation of primary metabolic process //GO:0009889, regulation of biosynthetic process //GO:0044765, single-organism transport //GO:0008277, regulation of G-protein coupled receptor protein signaling pathway	3(22)	4(112)	0.75	0.14	0.15	0.01400	ADRA2A,PLEK,ADM
1220	GO:0080090, regulation of primary metabolic process //GO:0031326, regulation of cellular biosynthetic process //GO:0010648, negative regulation of cell communication //GO:0090066, regulation of anatomical structure size	3(22)	4(112)	0.75	0.14	0.15	0.01400	ADRA2A,PLEK,ADM
1221	GO:0080090, regulation of primary metabolic process //GO:0009966, regulation of signal transduction //GO:0010648, negative regulation of cell communication //GO:0090066, regulation of anatomical structure size	3(22)	4(112)	0.75	0.14	0.15	0.01400	ADRA2A,PLEK,ADM
1222	GO:0080090, regulation of primary metabolic process //GO:0031325, positive regulation of cellular metabolic process //GO:0051239, regulation of multicellular organismal process //GO:0008277, regulation of G-protein coupled receptor protein signaling pathway	3(22)	4(112)	0.75	0.14	0.15	0.01400	ADRA2A,PLEK,ADM
1223	GO:0080090, regulation of primary metabolic process //GO:0006810, transport //GO:0023057, negative regulation of signaling //GO:0008277, regulation of G-protein coupled receptor protein signaling pathway	3(22)	4(112)	0.75	0.14	0.15	0.01400	ADRA2A,PLEK,ADM
1224	GO:0080090, regulation of primary metabolic process //GO:0010648, negative regulation of cell communication //GO:0023057, negative regulation of signaling //GO:0090066, regulation of anatomical structure size	3(22)	4(112)	0.75	0.14	0.15	0.01400	ADRA2A,PLEK,ADM
1225	GO:0031323, regulation of cellular metabolic process //GO:0009889, regulation of biosynthetic process //GO:0044765, single-organism transport //GO:0008277, regulation of G-protein coupled receptor protein signaling pathway	3(22)	4(112)	0.75	0.14	0.15	0.01400	ADRA2A,PLEK,ADM
1226	GO:0031323, regulation of cellular metabolic process //GO:0009966, regulation of signal transduction //GO:0010648, negative regulation of cell communication //GO:0090066, regulation of anatomical structure size	3(22)	4(112)	0.75	0.14	0.15	0.01400	ADRA2A,PLEK,ADM
1227	GO:0031323, regulation of cellular metabolic process //GO:0006810, transport //GO:0023057, negative regulation of signaling //GO:0008277, regulation of G-protein coupled receptor protein signaling pathway	3(22)	4(112)	0.75	0.14	0.15	0.01400	ADRA2A,PLEK,ADM
1228	GO:0031323, regulation of cellular metabolic process //GO:0010648, negative regulation of cell communication //GO:0023057, negative regulation of signaling //GO:0090066, regulation of anatomical structure size	3(22)	4(112)	0.75	0.14	0.15	0.01400	ADRA2A,PLEK,ADM
1229	GO:0031326, regulation of cellular biosynthetic process //GO:0048585, negative regulation of response to stimulus //GO:0023057, negative regulation of signaling //GO:0090066, regulation of anatomical structure size	3(22)	4(112)	0.75	0.14	0.15	0.01400	ADRA2A,PLEK,ADM
1230	GO:0009893, positive regulation of metabolic process //GO:0009966, regulation of signal transduction //GO:0010648, negative regulation of cell communication //GO:0090066, regulation of anatomical structure size	3(22)	4(112)	0.75	0.14	0.15	0.01400	ADRA2A,PLEK,ADM
1231	GO:0009893, positive regulation of metabolic process //GO:0006810, transport //GO:0023057, negative regulation of signaling //GO:0008277, regulation of G-protein coupled receptor protein signaling pathway	3(22)	4(112)	0.75	0.14	0.15	0.01400	ADRA2A,PLEK,ADM
1232	GO:0010646, regulation of cell communication //GO:0050793, regulation of developmental process //*GO:0042981, regulation of apoptotic process //GO:0010942, positive regulation of cell death	3(22)	4(112)	0.75	0.14	0.15	0.01400	FRZB,RUNX3,ADM
1233	GO:0009966, regulation of signal transduction //GO:0048585, negative regulation of response to stimulus //GO:0023057, negative regulation of signaling //GO:0090066, regulation of anatomical structure size	3(22)	4(112)	0.75	0.14	0.15	0.01400	ADRA2A,PLEK,ADM
1234	GO:0009966, regulation of signal transduction //GO:0051240, positive regulation of multicellular organismal process //GO:0023057, negative regulation of signaling //GO:0090066, regulation of anatomical structure size	3(22)	4(112)	0.75	0.14	0.15	0.01400	ADRA2A,PLEK,ADM
1235	GO:0031325, positive regulation of cellular metabolic process //GO:0051239, regulation of multicellular organismal process //GO:0044765, single-organism transport //GO:0008277, regulation of G-protein coupled receptor protein signaling pathway	3(22)	4(112)	0.75	0.14	0.15	0.01400	ADRA2A,PLEK,ADM
1236	GO:0007165, signal transduction //GO:0031326, regulation of cellular biosynthetic process //*GO:0045744, negative regulation of G-protein coupled receptor protein signaling pathway	3(22)	4(112)	0.75	0.14	0.15	0.01400	ADRA2A,PLEK,ADM
1237	GO:0009889, regulation of biosynthetic process //*GO:0009968, negative regulation of signal transduction //GO:0008277, regulation of G-protein coupled receptor protein signaling pathway	3(22)	4(112)	0.75	0.14	0.15	0.01400	ADRA2A,PLEK,ADM
1238	GO:0007154, cell communication //*GO:0030168, platelet activation	3(22)	3(112)	1.00	0.14	0.15	0.00393	ADRA2A,F2RL2,PLEK
1239	GO:0030154, cell differentiation //*GO:0008285, negative regulation of cell proliferation //*GO:0030030, cell projection organization	3(22)	3(112)	1.00	0.14	0.15	0.00393	OGN,RUNX3,ADM
1240	GO:0050794, regulation of cellular process //GO:0007154, cell communication //GO:0009889, regulation of biosynthetic process //GO:0048585, negative regulation of response to stimulus //GO:0090066, regulation of anatomical structure size	3(22)	4(112)	0.75	0.14	0.15	0.01400	ADRA2A,PLEK,ADM
1241	GO:0050794, regulation of cellular process //GO:0007154, cell communication //GO:0009889, regulation of biosynthetic process //GO:0051240, positive regulation of multicellular organismal process //GO:0090066, regulation of anatomical structure size	3(22)	4(112)	0.75	0.14	0.15	0.01400	ADRA2A,PLEK,ADM
1242	GO:0050794, regulation of cellular process //GO:0048583, regulation of response to stimulus //GO:0051240, positive regulation of multicellular organismal process //GO:0023057, negative regulation of signaling //GO:0090066, regulation of anatomical structure size	3(22)	4(112)	0.75	0.14	0.15	0.01400	ADRA2A,PLEK,ADM
1243	GO:0050794, regulation of cellular process //GO:0006810, transport //GO:0048585, negative regulation of response to stimulus //GO:0023057, negative regulation of signaling //GO:0090066, regulation of anatomical structure size	3(22)	4(112)	0.75	0.14	0.15	0.01400	ADRA2A,PLEK,ADM
1244	GO:0050794, regulation of cellular process //GO:0006810, transport //GO:0051240, positive regulation of multicellular organismal process //GO:0023057, negative regulation of signaling //GO:0090066, regulation of anatomical structure size	3(22)	4(112)	0.75	0.14	0.15	0.01400	ADRA2A,PLEK,ADM
1245	GO:0019222, regulation of metabolic process //GO:0010646, regulation of cell communication //GO:0051239, regulation of multicellular organismal process //GO:0023057, negative regulation of signaling //GO:0090066, regulation of anatomical structure size	3(22)	4(112)	0.75	0.14	0.15	0.01400	ADRA2A,PLEK,ADM
1246	GO:0019222, regulation of metabolic process //GO:0023051, regulation of signaling //GO:0051239, regulation of multicellular organismal process //GO:0010648, negative regulation of cell communication //GO:0090066, regulation of anatomical structure size	3(22)	4(112)	0.75	0.14	0.15	0.01400	ADRA2A,PLEK,ADM
1247	GO:0010646, regulation of cell communication //GO:0023051, regulation of signaling //GO:0051239, regulation of multicellular organismal process //GO:0048585, negative regulation of response to stimulus //GO:0090066, regulation of anatomical structure size	3(22)	4(112)	0.75	0.14	0.15	0.01400	ADRA2A,PLEK,ADM
1248	GO:0007154, cell communication //GO:0009889, regulation of biosynthetic process //GO:0051239, regulation of multicellular organismal process //GO:0010648, negative regulation of cell communication //GO:0008277, regulation of G-protein coupled receptor protein signaling pathway	3(22)	5(112)	0.60	0.14	0.15	0.03121	ADRA2A,PLEK,ADM
1249	GO:0080090, regulation of primary metabolic process //GO:0031323, regulation of cellular metabolic process //GO:0009889, regulation of biosynthetic process //GO:0023057, negative regulation of signaling //GO:0008277, regulation of G-protein coupled receptor protein signaling pathway	3(22)	5(112)	0.60	0.14	0.15	0.03121	ADRA2A,PLEK,ADM
1250	GO:0050794, regulation of cellular process //GO:0051240, positive regulation of multicellular organismal process //GO:0007565, female pregnancy	3(22)	3(112)	1.00	0.14	0.15	0.00393	SPP1,ADRA2A,ADM
1251	GO:0050794, regulation of cellular process //GO:0051241, negative regulation of multicellular organismal process //GO:0007565, female pregnancy	3(22)	3(112)	1.00	0.14	0.15	0.00393	SPP1,ADRA2A,ADM
1252	GO:0048518, positive regulation of biological process //GO:0051241, negative regulation of multicellular organismal process //GO:0007565, female pregnancy	3(22)	3(112)	1.00	0.14	0.15	0.00393	SPP1,ADRA2A,ADM
1253	GO:0048522, positive regulation of cellular process //*GO:0042060, wound healing //GO:0030029, actin filament-based process	3(22)	3(112)	1.00	0.14	0.15	0.00393	ADRA2A,PLEK,LCP1
1254	GO:0048519, negative regulation of biological process //GO:0051240, positive regulation of multicellular organismal process //GO:0007565, female pregnancy	3(22)	3(112)	1.00	0.14	0.15	0.00393	SPP1,ADRA2A,ADM
1255	GO:0048583, regulation of response to stimulus //GO:0051240, positive regulation of multicellular organismal process //GO:0007565, female pregnancy	3(22)	3(112)	1.00	0.14	0.15	0.00393	SPP1,ADRA2A,ADM
1256	GO:0048583, regulation of response to stimulus //GO:0051241, negative regulation of multicellular organismal process //GO:0007565, female pregnancy	3(22)	3(112)	1.00	0.14	0.15	0.00393	SPP1,ADRA2A,ADM
1257	GO:0080090, regulation of primary metabolic process //GO:0031323, regulation of cellular metabolic process //GO:0051171, regulation of nitrogen compound metabolic process //*GO:0042981, regulation of apoptotic process //*GO:0043068, positive regulation of programmed cell death	3(22)	5(112)	0.60	0.14	0.15	0.03121	GZMA,RUNX3,ADM
1258	GO:0080090, regulation of primary metabolic process //GO:0031323, regulation of cellular metabolic process //GO:0006810, transport //GO:0048585, negative regulation of response to stimulus //GO:0090066, regulation of anatomical structure size	3(22)	4(112)	0.75	0.14	0.15	0.01400	ADRA2A,PLEK,ADM
1259	GO:0007154, cell communication //*GO:0009968, negative regulation of signal transduction //GO:0008277, regulation of G-protein coupled receptor protein signaling pathway	3(22)	4(112)	0.75	0.14	0.15	0.01400	ADRA2A,PLEK,ADM
1260	GO:0035556, intracellular signal transduction //GO:0051240, positive regulation of multicellular organismal process //GO:0008277, regulation of G-protein coupled receptor protein signaling pathway	3(22)	4(112)	0.75	0.14	0.15	0.01400	ADRA2A,PLEK,ADM
1261	GO:0048583, regulation of response to stimulus //GO:0048869, cellular developmental process //GO:0009653, anatomical structure morphogenesis //*GO:0043067, regulation of programmed cell death //GO:0010942, positive regulation of cell death	3(22)	4(112)	0.75	0.14	0.15	0.01400	FRZB,RUNX3,ADM
1262	GO:0007165, signal transduction //GO:0006952, defense response //GO:0009611, response to wounding	3(22)	3(112)	1.00	0.14	0.15	0.00393	ADRA2A,CD48,ADM
1263	GO:0048583, regulation of response to stimulus //GO:0006952, defense response //GO:0007565, female pregnancy	3(22)	3(112)	1.00	0.14	0.15	0.00393	SPP1,ADRA2A,ADM
1264	GO:0007275, multicellular organismal development //GO:0060429, epithelium development //*GO:0043065, positive regulation of apoptotic process	3(22)	3(112)	1.00	0.14	0.15	0.00393	FRZB,RUNX3,ADM
1265	GO:0007275, multicellular organismal development //GO:0048729, tissue morphogenesis //*GO:0043065, positive regulation of apoptotic process	3(22)	3(112)	1.00	0.14	0.15	0.00393	FRZB,RUNX3,ADM
1266	GO:0007275, multicellular organismal development //GO:0002009, morphogenesis of an epithelium //*GO:0043068, positive regulation of programmed cell death	3(22)	3(112)	1.00	0.14	0.15	0.00393	FRZB,RUNX3,ADM
1267	GO:0048731, system development //GO:0009888, tissue development //*GO:0043065, positive regulation of apoptotic process	3(22)	3(112)	1.00	0.14	0.15	0.00393	FRZB,RUNX3,ADM
1268	GO:0048731, system development //GO:0060429, epithelium development //*GO:0043068, positive regulation of programmed cell death	3(22)	3(112)	1.00	0.14	0.15	0.00393	FRZB,RUNX3,ADM
1269	GO:0048731, system development //GO:0048729, tissue morphogenesis //*GO:0043068, positive regulation of programmed cell death	3(22)	3(112)	1.00	0.14	0.15	0.00393	FRZB,RUNX3,ADM
1270	GO:0048731, system development //GO:0002009, morphogenesis of an epithelium //GO:0010942, positive regulation of cell death	3(22)	3(112)	1.00	0.14	0.15	0.00393	FRZB,RUNX3,ADM
1271	GO:0048519, negative regulation of biological process //GO:0048513, animal organ development //*GO:0043068, positive regulation of programmed cell death	3(22)	3(112)	1.00	0.14	0.15	0.00393	FRZB,RUNX3,ADM
1272	GO:0048583, regulation of response to stimulus //GO:0009653, anatomical structure morphogenesis //*GO:0042981, regulation of apoptotic process //*GO:0043068, positive regulation of programmed cell death	3(22)	4(112)	0.75	0.14	0.15	0.01400	FRZB,RUNX3,ADM
1273	GO:0048583, regulation of response to stimulus //GO:0050793, regulation of developmental process //*GO:0042981, regulation of apoptotic process //*GO:0043068, positive regulation of programmed cell death	3(22)	4(112)	0.75	0.14	0.15	0.01400	FRZB,RUNX3,ADM
1274	GO:0080090, regulation of primary metabolic process //GO:0031323, regulation of cellular metabolic process //GO:0009893, positive regulation of metabolic process //GO:0008277, regulation of G-protein coupled receptor protein signaling pathway	3(22)	4(112)	0.75	0.14	0.15	0.01400	ADRA2A,PLEK,ADM
1275	GO:0080090, regulation of primary metabolic process //GO:0031323, regulation of cellular metabolic process //GO:0044765, single-organism transport //GO:0008277, regulation of G-protein coupled receptor protein signaling pathway	3(22)	4(112)	0.75	0.14	0.15	0.01400	ADRA2A,PLEK,ADM
1276	GO:0080090, regulation of primary metabolic process //GO:0031323, regulation of cellular metabolic process //GO:0051240, positive regulation of multicellular organismal process //*GO:0009968, negative regulation of signal transduction	3(22)	4(112)	0.75	0.14	0.15	0.01400	ADRA2A,PLEK,ADM
1277	GO:0080090, regulation of primary metabolic process //GO:0009893, positive regulation of metabolic process //GO:0044765, single-organism transport //GO:0008277, regulation of G-protein coupled receptor protein signaling pathway	3(22)	4(112)	0.75	0.14	0.15	0.01400	ADRA2A,PLEK,ADM
1278	GO:0080090, regulation of primary metabolic process //GO:0009893, positive regulation of metabolic process //GO:0051240, positive regulation of multicellular organismal process //*GO:0009968, negative regulation of signal transduction	3(22)	4(112)	0.75	0.14	0.15	0.01400	ADRA2A,PLEK,ADM
1279	GO:0031323, regulation of cellular metabolic process //GO:0009893, positive regulation of metabolic process //GO:0044765, single-organism transport //GO:0008277, regulation of G-protein coupled receptor protein signaling pathway	3(22)	4(112)	0.75	0.14	0.15	0.01400	ADRA2A,PLEK,ADM
1280	GO:0031323, regulation of cellular metabolic process //GO:0009893, positive regulation of metabolic process //GO:0051240, positive regulation of multicellular organismal process //*GO:0009968, negative regulation of signal transduction	3(22)	4(112)	0.75	0.14	0.15	0.01400	ADRA2A,PLEK,ADM
1281	GO:0009966, regulation of signal transduction //GO:0050793, regulation of developmental process //*GO:0043067, regulation of programmed cell death //GO:0010942, positive regulation of cell death	3(22)	4(112)	0.75	0.14	0.15	0.01400	FRZB,RUNX3,ADM
1282	GO:0048518, positive regulation of biological process //GO:0048523, negative regulation of cellular process //GO:0048585, negative regulation of response to stimulus //GO:0008277, regulation of G-protein coupled receptor protein signaling pathway	3(22)	4(112)	0.75	0.14	0.15	0.01400	ADRA2A,PLEK,ADM
1283	GO:0007154, cell communication //GO:0031325, positive regulation of cellular metabolic process //GO:0006810, transport //GO:0008277, regulation of G-protein coupled receptor protein signaling pathway	3(22)	4(112)	0.75	0.14	0.15	0.01400	ADRA2A,PLEK,ADM
1284	GO:0019222, regulation of metabolic process //GO:0006810, transport //GO:0010648, negative regulation of cell communication //GO:0008277, regulation of G-protein coupled receptor protein signaling pathway	3(22)	4(112)	0.75	0.14	0.15	0.01400	ADRA2A,PLEK,ADM
1285	GO:0080090, regulation of primary metabolic process //GO:0031325, positive regulation of cellular metabolic process //GO:0010648, negative regulation of cell communication //GO:0090066, regulation of anatomical structure size	3(22)	4(112)	0.75	0.14	0.15	0.01400	ADRA2A,PLEK,ADM
1286	GO:0009893, positive regulation of metabolic process //GO:0051239, regulation of multicellular organismal process //GO:0048585, negative regulation of response to stimulus //GO:0008277, regulation of G-protein coupled receptor protein signaling pathway	3(22)	4(112)	0.75	0.14	0.15	0.01400	ADRA2A,PLEK,ADM
1287	GO:0009966, regulation of signal transduction //GO:0031325, positive regulation of cellular metabolic process //GO:0048585, negative regulation of response to stimulus //GO:0090066, regulation of anatomical structure size	3(22)	4(112)	0.75	0.14	0.15	0.01400	ADRA2A,PLEK,ADM
1288	GO:0050794, regulation of cellular process //GO:0007154, cell communication //GO:0044765, single-organism transport //GO:0048585, negative regulation of response to stimulus //GO:0090066, regulation of anatomical structure size	3(22)	4(112)	0.75	0.14	0.15	0.01400	ADRA2A,PLEK,ADM
1289	GO:0050794, regulation of cellular process //GO:0048583, regulation of response to stimulus //GO:0009889, regulation of biosynthetic process //GO:0023057, negative regulation of signaling //GO:0090066, regulation of anatomical structure size	3(22)	4(112)	0.75	0.14	0.15	0.01400	ADRA2A,PLEK,ADM
1290	GO:0019222, regulation of metabolic process //GO:0010646, regulation of cell communication //GO:0023051, regulation of signaling //GO:0048585, negative regulation of response to stimulus //GO:0090066, regulation of anatomical structure size	3(22)	4(112)	0.75	0.14	0.15	0.01400	ADRA2A,PLEK,ADM
1291	GO:0080090, regulation of primary metabolic process //GO:0023051, regulation of signaling //GO:0051239, regulation of multicellular organismal process //GO:0048585, negative regulation of response to stimulus //GO:0090066, regulation of anatomical structure size	3(22)	4(112)	0.75	0.14	0.15	0.01400	ADRA2A,PLEK,ADM
1292	GO:0080090, regulation of primary metabolic process //GO:0051239, regulation of multicellular organismal process //GO:0006810, transport //GO:0023057, negative regulation of signaling //GO:0090066, regulation of anatomical structure size	3(22)	4(112)	0.75	0.14	0.15	0.01400	ADRA2A,PLEK,ADM
1293	GO:0031323, regulation of cellular metabolic process //GO:0023051, regulation of signaling //GO:0051239, regulation of multicellular organismal process //GO:0048585, negative regulation of response to stimulus //GO:0090066, regulation of anatomical structure size	3(22)	4(112)	0.75	0.14	0.15	0.01400	ADRA2A,PLEK,ADM
1294	GO:0031323, regulation of cellular metabolic process //GO:0051239, regulation of multicellular organismal process //GO:0006810, transport //GO:0023057, negative regulation of signaling //GO:0090066, regulation of anatomical structure size	3(22)	4(112)	0.75	0.14	0.15	0.01400	ADRA2A,PLEK,ADM
1295	GO:0010646, regulation of cell communication //GO:0023051, regulation of signaling //GO:0006810, transport //GO:0048585, negative regulation of response to stimulus //GO:0090066, regulation of anatomical structure size	3(22)	4(112)	0.75	0.14	0.15	0.01400	ADRA2A,PLEK,ADM
1296	GO:0080090, regulation of primary metabolic process //GO:0045937, positive regulation of phosphate metabolic process //GO:0008277, regulation of G-protein coupled receptor protein signaling pathway	3(22)	4(112)	0.75	0.14	0.15	0.01400	ADRA2A,PLEK,ADM
1297	GO:0007154, cell communication //GO:0031325, positive regulation of cellular metabolic process //GO:0010648, negative regulation of cell communication //GO:0090066, regulation of anatomical structure size	3(22)	4(112)	0.75	0.14	0.15	0.01400	ADRA2A,PLEK,ADM
1298	GO:0007165, signal transduction //GO:0031326, regulation of cellular biosynthetic process //GO:0048585, negative regulation of response to stimulus //GO:0090066, regulation of anatomical structure size	3(22)	4(112)	0.75	0.14	0.15	0.01400	ADRA2A,PLEK,ADM
1299	GO:0007165, signal transduction //GO:0031326, regulation of cellular biosynthetic process //GO:0051240, positive regulation of multicellular organismal process //GO:0090066, regulation of anatomical structure size	3(22)	4(112)	0.75	0.14	0.15	0.01400	ADRA2A,PLEK,ADM
1300	GO:0080090, regulation of primary metabolic process //GO:0051239, regulation of multicellular organismal process //GO:0090066, regulation of anatomical structure size //GO:0008277, regulation of G-protein coupled receptor protein signaling pathway	3(22)	4(112)	0.75	0.14	0.15	0.01400	ADRA2A,PLEK,ADM
1301	GO:0031323, regulation of cellular metabolic process //GO:0051239, regulation of multicellular organismal process //GO:0090066, regulation of anatomical structure size //GO:0008277, regulation of G-protein coupled receptor protein signaling pathway	3(22)	4(112)	0.75	0.14	0.15	0.01400	ADRA2A,PLEK,ADM
1302	GO:0009889, regulation of biosynthetic process //GO:0048585, negative regulation of response to stimulus //GO:0010648, negative regulation of cell communication //GO:0090066, regulation of anatomical structure size	3(22)	4(112)	0.75	0.14	0.15	0.01400	ADRA2A,PLEK,ADM
1303	GO:0009893, positive regulation of metabolic process //GO:0051239, regulation of multicellular organismal process //GO:0090066, regulation of anatomical structure size //GO:0008277, regulation of G-protein coupled receptor protein signaling pathway	3(22)	4(112)	0.75	0.14	0.15	0.01400	ADRA2A,PLEK,ADM
1304	GO:0031325, positive regulation of cellular metabolic process //GO:0048585, negative regulation of response to stimulus //GO:0023057, negative regulation of signaling //GO:0090066, regulation of anatomical structure size	3(22)	4(112)	0.75	0.14	0.15	0.01400	ADRA2A,PLEK,ADM
1305	GO:0007165, signal transduction //GO:0031326, regulation of cellular biosynthetic process //GO:0010648, negative regulation of cell communication //GO:0008277, regulation of G-protein coupled receptor protein signaling pathway	3(22)	5(112)	0.60	0.14	0.15	0.03121	ADRA2A,PLEK,ADM
1306	GO:0007154, cell communication //GO:0031326, regulation of cellular biosynthetic process //GO:0051239, regulation of multicellular organismal process //GO:0048585, negative regulation of response to stimulus //GO:0008277, regulation of G-protein coupled receptor protein signaling pathway	3(22)	5(112)	0.60	0.14	0.15	0.03121	ADRA2A,PLEK,ADM
1307	GO:0007154, cell communication //GO:0051239, regulation of multicellular organismal process //GO:0048585, negative regulation of response to stimulus //GO:0023057, negative regulation of signaling //GO:0008277, regulation of G-protein coupled receptor protein signaling pathway	3(22)	5(112)	0.60	0.14	0.15	0.03121	ADRA2A,PLEK,ADM
1308	GO:0007165, signal transduction //GO:0009889, regulation of biosynthetic process //GO:0051239, regulation of multicellular organismal process //GO:0048585, negative regulation of response to stimulus //GO:0008277, regulation of G-protein coupled receptor protein signaling pathway	3(22)	5(112)	0.60	0.14	0.15	0.03121	ADRA2A,PLEK,ADM
1309	GO:0080090, regulation of primary metabolic process //GO:0031323, regulation of cellular metabolic process //GO:0051239, regulation of multicellular organismal process //GO:0010648, negative regulation of cell communication //GO:0008277, regulation of G-protein coupled receptor protein signaling pathway	3(22)	5(112)	0.60	0.14	0.15	0.03121	ADRA2A,PLEK,ADM
1310	GO:0080090, regulation of primary metabolic process //GO:0009966, regulation of signal transduction //GO:0031325, positive regulation of cellular metabolic process //GO:0051240, positive regulation of multicellular organismal process //GO:0010648, negative regulation of cell communication	3(22)	5(112)	0.60	0.14	0.15	0.03121	ADRA2A,PLEK,ADM
1311	GO:0080090, regulation of primary metabolic process //GO:0051239, regulation of multicellular organismal process //GO:0048585, negative regulation of response to stimulus //GO:0023057, negative regulation of signaling //GO:0008277, regulation of G-protein coupled receptor protein signaling pathway	3(22)	5(112)	0.60	0.14	0.15	0.03121	ADRA2A,PLEK,ADM
1312	GO:0031323, regulation of cellular metabolic process //GO:0051239, regulation of multicellular organismal process //GO:0048585, negative regulation of response to stimulus //GO:0023057, negative regulation of signaling //GO:0008277, regulation of G-protein coupled receptor protein signaling pathway	3(22)	5(112)	0.60	0.14	0.15	0.03121	ADRA2A,PLEK,ADM
1313	*GO:0008285, negative regulation of cell proliferation //GO:0030182, neuron differentiation	3(22)	3(112)	1.00	0.14	0.15	0.00393	OGN,RUNX3,ADM
1314	GO:0048519, negative regulation of biological process //GO:0009653, anatomical structure morphogenesis //*GO:0043065, positive regulation of apoptotic process	3(22)	3(112)	1.00	0.14	0.15	0.00393	FRZB,RUNX3,ADM
1315	GO:0048519, negative regulation of biological process //GO:0050793, regulation of developmental process //*GO:0043065, positive regulation of apoptotic process	3(22)	3(112)	1.00	0.14	0.15	0.00393	FRZB,RUNX3,ADM
1316	GO:0048519, negative regulation of biological process //GO:0009888, tissue development //*GO:0043065, positive regulation of apoptotic process	3(22)	3(112)	1.00	0.14	0.15	0.00393	FRZB,RUNX3,ADM
1317	GO:0048519, negative regulation of biological process //GO:0060429, epithelium development //*GO:0043068, positive regulation of programmed cell death	3(22)	3(112)	1.00	0.14	0.15	0.00393	FRZB,RUNX3,ADM
1318	GO:0048519, negative regulation of biological process //GO:0048729, tissue morphogenesis //*GO:0043068, positive regulation of programmed cell death	3(22)	3(112)	1.00	0.14	0.15	0.00393	FRZB,RUNX3,ADM
1319	GO:0048519, negative regulation of biological process //GO:0002009, morphogenesis of an epithelium //GO:0010942, positive regulation of cell death	3(22)	3(112)	1.00	0.14	0.15	0.00393	FRZB,RUNX3,ADM
1320	GO:0048583, regulation of response to stimulus //GO:0009888, tissue development //*GO:0043065, positive regulation of apoptotic process	3(22)	3(112)	1.00	0.14	0.15	0.00393	FRZB,RUNX3,ADM
1321	GO:0048583, regulation of response to stimulus //GO:0060429, epithelium development //*GO:0043068, positive regulation of programmed cell death	3(22)	3(112)	1.00	0.14	0.15	0.00393	FRZB,RUNX3,ADM
1322	GO:1901576, organic substance biosynthetic process //GO:0007399, nervous system development //*GO:0008285, negative regulation of cell proliferation	3(22)	3(112)	1.00	0.14	0.15	0.00393	OGN,RUNX3,ADM
1323	GO:0044249, cellular biosynthetic process //GO:0007399, nervous system development //*GO:0008285, negative regulation of cell proliferation	3(22)	3(112)	1.00	0.14	0.15	0.00393	OGN,RUNX3,ADM
1324	GO:0007154, cell communication //GO:0051239, regulation of multicellular organismal process //GO:0090066, regulation of anatomical structure size //GO:0008277, regulation of G-protein coupled receptor protein signaling pathway	3(22)	4(112)	0.75	0.14	0.15	0.01400	ADRA2A,PLEK,ADM
1325	GO:0007165, signal transduction //GO:0048585, negative regulation of response to stimulus //GO:0023057, negative regulation of signaling //GO:0090066, regulation of anatomical structure size	3(22)	4(112)	0.75	0.14	0.15	0.01400	ADRA2A,PLEK,ADM
1326	GO:0007165, signal transduction //GO:0051240, positive regulation of multicellular organismal process //GO:0023057, negative regulation of signaling //GO:0090066, regulation of anatomical structure size	3(22)	4(112)	0.75	0.14	0.15	0.01400	ADRA2A,PLEK,ADM
1327	GO:0080090, regulation of primary metabolic process //GO:0031323, regulation of cellular metabolic process //GO:0010646, regulation of cell communication //GO:0006810, transport //GO:0090066, regulation of anatomical structure size	3(22)	4(112)	0.75	0.14	0.15	0.01400	ADRA2A,PLEK,ADM
1328	GO:0080090, regulation of primary metabolic process //GO:0031323, regulation of cellular metabolic process //GO:0051239, regulation of multicellular organismal process //GO:0044765, single-organism transport //GO:0090066, regulation of anatomical structure size	3(22)	4(112)	0.75	0.14	0.15	0.01400	ADRA2A,PLEK,ADM
1329	GO:0080090, regulation of primary metabolic process //GO:0009893, positive regulation of metabolic process //GO:0051239, regulation of multicellular organismal process //GO:0044765, single-organism transport //GO:0090066, regulation of anatomical structure size	3(22)	4(112)	0.75	0.14	0.15	0.01400	ADRA2A,PLEK,ADM
1330	GO:0031323, regulation of cellular metabolic process //GO:0009893, positive regulation of metabolic process //GO:0051239, regulation of multicellular organismal process //GO:0044765, single-organism transport //GO:0090066, regulation of anatomical structure size	3(22)	4(112)	0.75	0.14	0.15	0.01400	ADRA2A,PLEK,ADM
1331	GO:0080090, regulation of primary metabolic process //*GO:0009968, negative regulation of signal transduction //GO:0008277, regulation of G-protein coupled receptor protein signaling pathway	3(22)	4(112)	0.75	0.14	0.15	0.01400	ADRA2A,PLEK,ADM
1332	GO:0031323, regulation of cellular metabolic process //*GO:0009968, negative regulation of signal transduction //GO:0008277, regulation of G-protein coupled receptor protein signaling pathway	3(22)	4(112)	0.75	0.14	0.15	0.01400	ADRA2A,PLEK,ADM
1333	GO:0031325, positive regulation of cellular metabolic process //GO:0010648, negative regulation of cell communication //GO:0008277, regulation of G-protein coupled receptor protein signaling pathway	3(22)	4(112)	0.75	0.14	0.15	0.01400	ADRA2A,PLEK,ADM
1334	GO:0048522, positive regulation of cellular process //GO:0001775, cell activation //*GO:0030036, actin cytoskeleton organization	3(22)	3(112)	1.00	0.14	0.15	0.00393	ADRA2A,PLEK,LCP1
1335	GO:0007165, signal transduction //GO:0048513, animal organ development //GO:0009611, response to wounding	3(22)	3(112)	1.00	0.14	0.15	0.00393	PLEK,LCP1,ADM
1336	GO:0048519, negative regulation of biological process //GO:0042127, regulation of cell proliferation //GO:0010942, positive regulation of cell death	3(22)	3(112)	1.00	0.14	0.15	0.00393	FRZB,RUNX3,ADM
1337	GO:0048583, regulation of response to stimulus //GO:0042127, regulation of cell proliferation //GO:0010942, positive regulation of cell death	3(22)	3(112)	1.00	0.14	0.15	0.00393	FRZB,RUNX3,ADM
1338	GO:0050794, regulation of cellular process //GO:0007154, cell communication //GO:0048519, negative regulation of biological process //GO:0009611, response to wounding	3(22)	3(112)	1.00	0.14	0.15	0.00393	ADRA2A,PLEK,ADM
1339	GO:0050794, regulation of cellular process //GO:0023051, regulation of signaling //GO:0051239, regulation of multicellular organismal process //GO:0009611, response to wounding	3(22)	3(112)	1.00	0.14	0.15	0.00393	ADRA2A,PLEK,ADM
1340	GO:0019222, regulation of metabolic process //GO:0023051, regulation of signaling //GO:0051239, regulation of multicellular organismal process //GO:0009611, response to wounding	3(22)	3(112)	1.00	0.14	0.15	0.00393	ADRA2A,PLEK,ADM
1341	GO:0048585, negative regulation of response to stimulus //GO:0010648, negative regulation of cell communication //GO:0023057, negative regulation of signaling //GO:0008277, regulation of G-protein coupled receptor protein signaling pathway	3(22)	5(112)	0.60	0.14	0.15	0.03121	ADRA2A,PLEK,ADM
1342	GO:0050794, regulation of cellular process //GO:0007154, cell communication //GO:0051239, regulation of multicellular organismal process //GO:0023057, negative regulation of signaling //GO:0090066, regulation of anatomical structure size	3(22)	4(112)	0.75	0.14	0.15	0.01400	ADRA2A,PLEK,ADM
1343	GO:0050794, regulation of cellular process //GO:0051239, regulation of multicellular organismal process //GO:0006952, defense response //GO:0048585, negative regulation of response to stimulus //GO:0090066, regulation of anatomical structure size	3(22)	4(112)	0.75	0.14	0.15	0.01400	SPP1,ADRA2A,ADM
1344	GO:0050794, regulation of cellular process //GO:0007154, cell communication //GO:0009889, regulation of biosynthetic process //GO:0044765, single-organism transport //GO:0090066, regulation of anatomical structure size	3(22)	4(112)	0.75	0.14	0.15	0.01400	ADRA2A,PLEK,ADM
1345	GO:0019222, regulation of metabolic process //GO:0010646, regulation of cell communication //GO:0051239, regulation of multicellular organismal process //GO:0048585, negative regulation of response to stimulus //GO:0090066, regulation of anatomical structure size	3(22)	4(112)	0.75	0.14	0.15	0.01400	ADRA2A,PLEK,ADM
1346	GO:0019222, regulation of metabolic process //GO:0051239, regulation of multicellular organismal process //GO:0006810, transport //GO:0010648, negative regulation of cell communication //GO:0090066, regulation of anatomical structure size	3(22)	4(112)	0.75	0.14	0.15	0.01400	ADRA2A,PLEK,ADM
1347	GO:0010646, regulation of cell communication //GO:0023051, regulation of signaling //GO:0051239, regulation of multicellular organismal process //GO:0044765, single-organism transport //GO:0090066, regulation of anatomical structure size	3(22)	4(112)	0.75	0.14	0.15	0.01400	ADRA2A,PLEK,ADM
1348	GO:0042127, regulation of cell proliferation //*GO:0043065, positive regulation of apoptotic process	3(22)	3(112)	1.00	0.14	0.15	0.00393	FRZB,RUNX3,ADM
1349	*GO:0008285, negative regulation of cell proliferation //*GO:0043068, positive regulation of programmed cell death	3(22)	3(112)	1.00	0.14	0.15	0.00393	FRZB,RUNX3,ADM
1350	GO:0048518, positive regulation of biological process //GO:0009611, response to wounding //*GO:0030036, actin cytoskeleton organization	3(22)	3(112)	1.00	0.14	0.15	0.00393	ADRA2A,PLEK,LCP1
1351	GO:0007154, cell communication //GO:0031326, regulation of cellular biosynthetic process //GO:0009611, response to wounding	3(22)	3(112)	1.00	0.14	0.15	0.00393	ADRA2A,PLEK,ADM
1352	GO:0007165, signal transduction //GO:0048523, negative regulation of cellular process //GO:0009611, response to wounding	3(22)	3(112)	1.00	0.14	0.15	0.00393	ADRA2A,PLEK,ADM
1353	GO:0007165, signal transduction //GO:0009889, regulation of biosynthetic process //GO:0009611, response to wounding	3(22)	3(112)	1.00	0.14	0.15	0.00393	ADRA2A,PLEK,ADM
1354	GO:0043170, macromolecule metabolic process //GO:0080090, regulation of primary metabolic process //GO:0051171, regulation of nitrogen compound metabolic process //*GO:0042981, regulation of apoptotic process //*GO:0043068, positive regulation of programmed cell death	3(22)	5(112)	0.60	0.14	0.15	0.03121	GZMA,RUNX3,ADM
1355	GO:0043170, macromolecule metabolic process //GO:0031323, regulation of cellular metabolic process //GO:0051171, regulation of nitrogen compound metabolic process //*GO:0042981, regulation of apoptotic process //*GO:0043068, positive regulation of programmed cell death	3(22)	5(112)	0.60	0.14	0.15	0.03121	GZMA,RUNX3,ADM
1356	GO:0030154, cell differentiation //GO:0009653, anatomical structure morphogenesis //GO:0045595, regulation of cell differentiation //*GO:0043065, positive regulation of apoptotic process	3(22)	4(112)	0.75	0.14	0.15	0.01400	FRZB,RUNX3,ADM
1357	GO:0030154, cell differentiation //GO:0009653, anatomical structure morphogenesis //*GO:0042981, regulation of apoptotic process //GO:0010942, positive regulation of cell death	3(22)	4(112)	0.75	0.14	0.15	0.01400	FRZB,RUNX3,ADM
1358	GO:0048869, cellular developmental process //GO:0009653, anatomical structure morphogenesis //*GO:0042981, regulation of apoptotic process //*GO:0043068, positive regulation of programmed cell death	3(22)	4(112)	0.75	0.14	0.15	0.01400	FRZB,RUNX3,ADM
1359	GO:0010646, regulation of cell communication //GO:0023051, regulation of signaling //GO:0048584, positive regulation of response to stimulus //GO:0030097, hemopoiesis	3(22)	4(112)	0.75	0.14	0.15	0.01400	PLEK,CD8A,RUNX3
1360	GO:0051240, positive regulation of multicellular organismal process //GO:0010648, negative regulation of cell communication //GO:0008277, regulation of G-protein coupled receptor protein signaling pathway	3(22)	4(112)	0.75	0.14	0.15	0.01400	ADRA2A,PLEK,ADM
1361	GO:0080090, regulation of primary metabolic process //GO:0031323, regulation of cellular metabolic process //GO:0009889, regulation of biosynthetic process //GO:0048585, negative regulation of response to stimulus //GO:0008277, regulation of G-protein coupled receptor protein signaling pathway	3(22)	5(112)	0.60	0.14	0.15	0.03121	ADRA2A,PLEK,ADM
1362	GO:0019222, regulation of metabolic process //GO:0051239, regulation of multicellular organismal process //GO:0048585, negative regulation of response to stimulus //GO:0010648, negative regulation of cell communication //GO:0008277, regulation of G-protein coupled receptor protein signaling pathway	3(22)	5(112)	0.60	0.14	0.15	0.03121	ADRA2A,PLEK,ADM
1363	GO:0007154, cell communication //GO:0009889, regulation of biosynthetic process //GO:0051239, regulation of multicellular organismal process //GO:0023057, negative regulation of signaling //GO:0008277, regulation of G-protein coupled receptor protein signaling pathway	3(22)	5(112)	0.60	0.14	0.15	0.03121	ADRA2A,PLEK,ADM
1364	GO:0080090, regulation of primary metabolic process //GO:0006810, transport //GO:0048585, negative regulation of response to stimulus //GO:0008277, regulation of G-protein coupled receptor protein signaling pathway	3(22)	4(112)	0.75	0.14	0.15	0.01400	ADRA2A,PLEK,ADM
1365	GO:0031323, regulation of cellular metabolic process //GO:0006810, transport //GO:0048585, negative regulation of response to stimulus //GO:0008277, regulation of G-protein coupled receptor protein signaling pathway	3(22)	4(112)	0.75	0.14	0.15	0.01400	ADRA2A,PLEK,ADM
1366	GO:0009893, positive regulation of metabolic process //GO:0006810, transport //GO:0048585, negative regulation of response to stimulus //GO:0008277, regulation of G-protein coupled receptor protein signaling pathway	3(22)	4(112)	0.75	0.14	0.15	0.01400	ADRA2A,PLEK,ADM
1367	GO:0010646, regulation of cell communication //GO:0023051, regulation of signaling //GO:0045595, regulation of cell differentiation //*GO:0043068, positive regulation of programmed cell death	3(22)	4(112)	0.75	0.14	0.15	0.01400	FRZB,RUNX3,ADM
1368	GO:0023051, regulation of signaling //GO:0050793, regulation of developmental process //*GO:0042981, regulation of apoptotic process //GO:0010942, positive regulation of cell death	3(22)	4(112)	0.75	0.14	0.15	0.01400	FRZB,RUNX3,ADM
1369	GO:0080090, regulation of primary metabolic process //GO:0031326, regulation of cellular biosynthetic process //GO:0023057, negative regulation of signaling //GO:0090066, regulation of anatomical structure size	3(22)	4(112)	0.75	0.14	0.15	0.01400	ADRA2A,PLEK,ADM
1370	GO:0080090, regulation of primary metabolic process //GO:0009966, regulation of signal transduction //GO:0023057, negative regulation of signaling //GO:0090066, regulation of anatomical structure size	3(22)	4(112)	0.75	0.14	0.15	0.01400	ADRA2A,PLEK,ADM
1371	GO:0080090, regulation of primary metabolic process //GO:0048585, negative regulation of response to stimulus //GO:0010648, negative regulation of cell communication //GO:0090066, regulation of anatomical structure size	3(22)	4(112)	0.75	0.14	0.15	0.01400	ADRA2A,PLEK,ADM
1372	GO:0031323, regulation of cellular metabolic process //GO:0009966, regulation of signal transduction //GO:0023057, negative regulation of signaling //GO:0090066, regulation of anatomical structure size	3(22)	4(112)	0.75	0.14	0.15	0.01400	ADRA2A,PLEK,ADM
1373	GO:0031323, regulation of cellular metabolic process //GO:0048585, negative regulation of response to stimulus //GO:0010648, negative regulation of cell communication //GO:0090066, regulation of anatomical structure size	3(22)	4(112)	0.75	0.14	0.15	0.01400	ADRA2A,PLEK,ADM
1374	GO:0009893, positive regulation of metabolic process //GO:0009966, regulation of signal transduction //GO:0023057, negative regulation of signaling //GO:0090066, regulation of anatomical structure size	3(22)	4(112)	0.75	0.14	0.15	0.01400	ADRA2A,PLEK,ADM
1375	GO:0009893, positive regulation of metabolic process //GO:0048585, negative regulation of response to stimulus //GO:0010648, negative regulation of cell communication //GO:0090066, regulation of anatomical structure size	3(22)	4(112)	0.75	0.14	0.15	0.01400	ADRA2A,PLEK,ADM
1376	GO:0010646, regulation of cell communication //GO:0031325, positive regulation of cellular metabolic process //GO:0023057, negative regulation of signaling //GO:0090066, regulation of anatomical structure size	3(22)	4(112)	0.75	0.14	0.15	0.01400	ADRA2A,PLEK,ADM
1377	GO:0023051, regulation of signaling //GO:0031325, positive regulation of cellular metabolic process //GO:0010648, negative regulation of cell communication //GO:0090066, regulation of anatomical structure size	3(22)	4(112)	0.75	0.14	0.15	0.01400	ADRA2A,PLEK,ADM
1378	GO:0009966, regulation of signal transduction //GO:0051239, regulation of multicellular organismal process //GO:0010648, negative regulation of cell communication //GO:0090066, regulation of anatomical structure size	3(22)	4(112)	0.75	0.14	0.15	0.01400	ADRA2A,PLEK,ADM
1379	GO:0031326, regulation of cellular biosynthetic process //GO:0048585, negative regulation of response to stimulus //GO:0010648, negative regulation of cell communication //GO:0008277, regulation of G-protein coupled receptor protein signaling pathway	3(22)	5(112)	0.60	0.14	0.15	0.03121	ADRA2A,PLEK,ADM
1380	GO:0007154, cell communication //GO:0048519, negative regulation of biological process //GO:0090066, regulation of anatomical structure size //GO:0008277, regulation of G-protein coupled receptor protein signaling pathway	3(22)	4(112)	0.75	0.14	0.15	0.01400	ADRA2A,PLEK,ADM
1381	GO:0007154, cell communication //GO:0031326, regulation of cellular biosynthetic process //GO:0023057, negative regulation of signaling //GO:0090066, regulation of anatomical structure size	3(22)	4(112)	0.75	0.14	0.15	0.01400	ADRA2A,PLEK,ADM
1382	GO:0007154, cell communication //GO:0048585, negative regulation of response to stimulus //GO:0010648, negative regulation of cell communication //GO:0090066, regulation of anatomical structure size	3(22)	4(112)	0.75	0.14	0.15	0.01400	ADRA2A,PLEK,ADM
1383	GO:0007154, cell communication //GO:0051240, positive regulation of multicellular organismal process //GO:0010648, negative regulation of cell communication //GO:0090066, regulation of anatomical structure size	3(22)	4(112)	0.75	0.14	0.15	0.01400	ADRA2A,PLEK,ADM
1384	GO:0007165, signal transduction //GO:0048523, negative regulation of cellular process //GO:0023057, negative regulation of signaling //GO:0090066, regulation of anatomical structure size	3(22)	4(112)	0.75	0.14	0.15	0.01400	ADRA2A,PLEK,ADM
1385	GO:0007165, signal transduction //GO:0009889, regulation of biosynthetic process //GO:0023057, negative regulation of signaling //GO:0090066, regulation of anatomical structure size	3(22)	4(112)	0.75	0.14	0.15	0.01400	ADRA2A,PLEK,ADM
1386	GO:0019222, regulation of metabolic process //GO:0035556, intracellular signal transduction //GO:0023057, negative regulation of signaling //GO:0090066, regulation of anatomical structure size	3(22)	4(112)	0.75	0.14	0.15	0.01400	ADRA2A,PLEK,ADM
1387	GO:0043170, macromolecule metabolic process //GO:0007399, nervous system development //*GO:0008285, negative regulation of cell proliferation	3(22)	3(112)	1.00	0.14	0.15	0.00393	OGN,RUNX3,ADM
1388	GO:0030154, cell differentiation //GO:0009888, tissue development //*GO:0043068, positive regulation of programmed cell death	3(22)	3(112)	1.00	0.14	0.15	0.00393	FRZB,RUNX3,ADM
1389	GO:0030154, cell differentiation //GO:0060429, epithelium development //GO:0010942, positive regulation of cell death	3(22)	3(112)	1.00	0.14	0.15	0.00393	FRZB,RUNX3,ADM
1390	GO:0030154, cell differentiation //GO:0048729, tissue morphogenesis //GO:0010942, positive regulation of cell death	3(22)	3(112)	1.00	0.14	0.15	0.00393	FRZB,RUNX3,ADM
1391	GO:0048869, cellular developmental process //GO:0009888, tissue development //*GO:0043065, positive regulation of apoptotic process	3(22)	3(112)	1.00	0.14	0.15	0.00393	FRZB,RUNX3,ADM
1392	GO:0048869, cellular developmental process //GO:0060429, epithelium development //*GO:0043068, positive regulation of programmed cell death	3(22)	3(112)	1.00	0.14	0.15	0.00393	FRZB,RUNX3,ADM
1393	GO:0048869, cellular developmental process //GO:0048729, tissue morphogenesis //*GO:0043068, positive regulation of programmed cell death	3(22)	3(112)	1.00	0.14	0.15	0.00393	FRZB,RUNX3,ADM
1394	GO:0048869, cellular developmental process //GO:0002009, morphogenesis of an epithelium //GO:0010942, positive regulation of cell death	3(22)	3(112)	1.00	0.14	0.15	0.00393	FRZB,RUNX3,ADM
1395	GO:0050794, regulation of cellular process //GO:0048518, positive regulation of biological process //GO:0001775, cell activation //GO:0030029, actin filament-based process	3(22)	3(112)	1.00	0.14	0.15	0.00393	ADRA2A,PLEK,LCP1
1396	GO:0080090, regulation of primary metabolic process //GO:0051239, regulation of multicellular organismal process //GO:0006810, transport //GO:0048585, negative regulation of response to stimulus //GO:0090066, regulation of anatomical structure size	3(22)	4(112)	0.75	0.14	0.15	0.01400	ADRA2A,PLEK,ADM
1397	GO:0031323, regulation of cellular metabolic process //GO:0051239, regulation of multicellular organismal process //GO:0006810, transport //GO:0048585, negative regulation of response to stimulus //GO:0090066, regulation of anatomical structure size	3(22)	4(112)	0.75	0.14	0.15	0.01400	ADRA2A,PLEK,ADM
1398	GO:0080090, regulation of primary metabolic process //GO:0031323, regulation of cellular metabolic process //GO:0051171, regulation of nitrogen compound metabolic process //*GO:0042981, regulation of apoptotic process //GO:0010942, positive regulation of cell death	3(22)	5(112)	0.60	0.14	0.15	0.03121	GZMA,RUNX3,ADM
1399	GO:0048583, regulation of response to stimulus //GO:0048869, cellular developmental process //GO:0009653, anatomical structure morphogenesis //GO:0045595, regulation of cell differentiation //GO:0010942, positive regulation of cell death	3(22)	4(112)	0.75	0.14	0.15	0.01400	FRZB,RUNX3,ADM
1400	GO:0080090, regulation of primary metabolic process //GO:0009966, regulation of signal transduction //GO:0031325, positive regulation of cellular metabolic process //GO:0051240, positive regulation of multicellular organismal process //GO:0023057, negative regulation of signaling	3(22)	5(112)	0.60	0.14	0.15	0.03121	ADRA2A,PLEK,ADM
1401	GO:0007165, signal transduction //GO:0031326, regulation of cellular biosynthetic process //GO:0023057, negative regulation of signaling //GO:0008277, regulation of G-protein coupled receptor protein signaling pathway	3(22)	5(112)	0.60	0.14	0.15	0.03121	ADRA2A,PLEK,ADM
1402	GO:0007165, signal transduction //GO:0048585, negative regulation of response to stimulus //GO:0010648, negative regulation of cell communication //GO:0008277, regulation of G-protein coupled receptor protein signaling pathway	3(22)	5(112)	0.60	0.14	0.15	0.03121	ADRA2A,PLEK,ADM
1403	GO:0080090, regulation of primary metabolic process //GO:0031323, regulation of cellular metabolic process //GO:0051239, regulation of multicellular organismal process //GO:0023057, negative regulation of signaling //GO:0008277, regulation of G-protein coupled receptor protein signaling pathway	3(22)	5(112)	0.60	0.14	0.15	0.03121	ADRA2A,PLEK,ADM
1404	GO:0010646, regulation of cell communication //GO:0023051, regulation of signaling //GO:0050793, regulation of developmental process //*GO:0042981, regulation of apoptotic process //*GO:0008285, negative regulation of cell proliferation	3(22)	5(112)	0.60	0.14	0.15	0.03121	FRZB,RUNX3,ADM
1405	GO:0009611, response to wounding //GO:0008277, regulation of G-protein coupled receptor protein signaling pathway	3(22)	3(112)	1.00	0.14	0.15	0.00393	ADRA2A,PLEK,ADM
1406	GO:0048731, system development //*GO:0008285, negative regulation of cell proliferation //*GO:0030030, cell projection organization	3(22)	3(112)	1.00	0.14	0.15	0.00393	OGN,RUNX3,ADM
1407	GO:0048869, cellular developmental process //GO:0042127, regulation of cell proliferation //GO:0010942, positive regulation of cell death	3(22)	3(112)	1.00	0.14	0.15	0.00393	FRZB,RUNX3,ADM
1408	GO:0023051, regulation of signaling //GO:0009888, tissue development //*GO:0043068, positive regulation of programmed cell death	3(22)	3(112)	1.00	0.14	0.15	0.00393	FRZB,RUNX3,ADM
1409	GO:0023051, regulation of signaling //GO:0060429, epithelium development //GO:0010942, positive regulation of cell death	3(22)	3(112)	1.00	0.14	0.15	0.00393	FRZB,RUNX3,ADM
1410	GO:0009888, tissue development //GO:0045595, regulation of cell differentiation //GO:0010942, positive regulation of cell death	3(22)	3(112)	1.00	0.14	0.15	0.00393	FRZB,RUNX3,ADM
1411	GO:0048583, regulation of response to stimulus //GO:0030154, cell differentiation //GO:0045595, regulation of cell differentiation //*GO:0043065, positive regulation of apoptotic process	3(22)	4(112)	0.75	0.14	0.15	0.01400	FRZB,RUNX3,ADM
1412	GO:0080090, regulation of primary metabolic process //GO:0009893, positive regulation of metabolic process //GO:0051239, regulation of multicellular organismal process //GO:0008277, regulation of G-protein coupled receptor protein signaling pathway	3(22)	4(112)	0.75	0.14	0.15	0.01400	ADRA2A,PLEK,ADM
1413	GO:0080090, regulation of primary metabolic process //GO:0009966, regulation of signal transduction //GO:0031325, positive regulation of cellular metabolic process //GO:0009611, response to wounding	3(22)	4(112)	0.75	0.14	0.15	0.01400	ADRA2A,PLEK,ADM
1414	GO:0080090, regulation of primary metabolic process //GO:0051239, regulation of multicellular organismal process //GO:0044765, single-organism transport //GO:0008277, regulation of G-protein coupled receptor protein signaling pathway	3(22)	4(112)	0.75	0.14	0.15	0.01400	ADRA2A,PLEK,ADM
1415	GO:0031323, regulation of cellular metabolic process //GO:0009893, positive regulation of metabolic process //GO:0051239, regulation of multicellular organismal process //GO:0008277, regulation of G-protein coupled receptor protein signaling pathway	3(22)	4(112)	0.75	0.14	0.15	0.01400	ADRA2A,PLEK,ADM
1416	GO:0031323, regulation of cellular metabolic process //GO:0051239, regulation of multicellular organismal process //GO:0044765, single-organism transport //GO:0008277, regulation of G-protein coupled receptor protein signaling pathway	3(22)	4(112)	0.75	0.14	0.15	0.01400	ADRA2A,PLEK,ADM
1417	GO:0009893, positive regulation of metabolic process //GO:0051239, regulation of multicellular organismal process //GO:0044765, single-organism transport //GO:0008277, regulation of G-protein coupled receptor protein signaling pathway	3(22)	4(112)	0.75	0.14	0.15	0.01400	ADRA2A,PLEK,ADM
1418	GO:0010646, regulation of cell communication //GO:0023051, regulation of signaling //GO:0050793, regulation of developmental process //*GO:0043065, positive regulation of apoptotic process	3(22)	4(112)	0.75	0.14	0.15	0.01400	FRZB,RUNX3,ADM
1419	GO:0007154, cell communication //GO:0031326, regulation of cellular biosynthetic process //GO:0031325, positive regulation of cellular metabolic process //GO:0090066, regulation of anatomical structure size	3(22)	4(112)	0.75	0.14	0.15	0.01400	ADRA2A,PLEK,ADM
1420	GO:0007154, cell communication //GO:0051239, regulation of multicellular organismal process //GO:0044765, single-organism transport //GO:0008277, regulation of G-protein coupled receptor protein signaling pathway	3(22)	4(112)	0.75	0.14	0.15	0.01400	ADRA2A,PLEK,ADM
1421	GO:0007165, signal transduction //GO:0009889, regulation of biosynthetic process //GO:0031325, positive regulation of cellular metabolic process //GO:0090066, regulation of anatomical structure size	3(22)	4(112)	0.75	0.14	0.15	0.01400	ADRA2A,PLEK,ADM
1422	GO:0007165, signal transduction //GO:0031326, regulation of cellular biosynthetic process //GO:0044765, single-organism transport //GO:0090066, regulation of anatomical structure size	3(22)	4(112)	0.75	0.14	0.15	0.01400	ADRA2A,PLEK,ADM
1423	GO:0048583, regulation of response to stimulus //GO:0031326, regulation of cellular biosynthetic process //GO:0010648, negative regulation of cell communication //GO:0090066, regulation of anatomical structure size	3(22)	4(112)	0.75	0.14	0.15	0.01400	ADRA2A,PLEK,ADM
1424	GO:0019222, regulation of metabolic process //GO:0009966, regulation of signal transduction //GO:0010648, negative regulation of cell communication //GO:0090066, regulation of anatomical structure size	3(22)	4(112)	0.75	0.14	0.15	0.01400	ADRA2A,PLEK,ADM
1425	GO:0019222, regulation of metabolic process //GO:0006810, transport //GO:0023057, negative regulation of signaling //GO:0008277, regulation of G-protein coupled receptor protein signaling pathway	3(22)	4(112)	0.75	0.14	0.15	0.01400	ADRA2A,PLEK,ADM
1426	GO:0080090, regulation of primary metabolic process //GO:0009889, regulation of biosynthetic process //GO:0010648, negative regulation of cell communication //GO:0090066, regulation of anatomical structure size	3(22)	4(112)	0.75	0.14	0.15	0.01400	ADRA2A,PLEK,ADM
1427	GO:0080090, regulation of primary metabolic process //GO:0031325, positive regulation of cellular metabolic process //GO:0023057, negative regulation of signaling //GO:0090066, regulation of anatomical structure size	3(22)	4(112)	0.75	0.14	0.15	0.01400	ADRA2A,PLEK,ADM
1428	GO:0031323, regulation of cellular metabolic process //GO:0009889, regulation of biosynthetic process //GO:0010648, negative regulation of cell communication //GO:0090066, regulation of anatomical structure size	3(22)	4(112)	0.75	0.14	0.15	0.01400	ADRA2A,PLEK,ADM
1429	GO:0031325, positive regulation of cellular metabolic process //GO:0051239, regulation of multicellular organismal process //GO:0010648, negative regulation of cell communication //GO:0090066, regulation of anatomical structure size	3(22)	4(112)	0.75	0.14	0.15	0.01400	ADRA2A,PLEK,ADM
1430	GO:0007154, cell communication //GO:0031325, positive regulation of cellular metabolic process //GO:0009611, response to wounding	3(22)	3(112)	1.00	0.14	0.15	0.00393	ADRA2A,PLEK,ADM
1431	GO:0007154, cell communication //GO:0031326, regulation of cellular biosynthetic process //*GO:0045744, negative regulation of G-protein coupled receptor protein signaling pathway	3(22)	4(112)	0.75	0.14	0.14	0.01400	ADRA2A,PLEK,ADM
1432	GO:0007165, signal transduction //GO:0009889, regulation of biosynthetic process //*GO:0045744, negative regulation of G-protein coupled receptor protein signaling pathway	3(22)	4(112)	0.75	0.14	0.14	0.01400	ADRA2A,PLEK,ADM
1433	GO:0031325, positive regulation of cellular metabolic process //GO:0023057, negative regulation of signaling //GO:0008277, regulation of G-protein coupled receptor protein signaling pathway	3(22)	4(112)	0.75	0.14	0.14	0.01400	ADRA2A,PLEK,ADM
1434	GO:0051239, regulation of multicellular organismal process //*GO:0009968, negative regulation of signal transduction //GO:0008277, regulation of G-protein coupled receptor protein signaling pathway	3(22)	4(112)	0.75	0.14	0.14	0.01400	ADRA2A,PLEK,ADM
1435	GO:0035556, intracellular signal transduction //GO:0051240, positive regulation of multicellular organismal process //*GO:0009968, negative regulation of signal transduction	3(22)	4(112)	0.75	0.14	0.14	0.01400	ADRA2A,PLEK,ADM
1436	GO:0007154, cell communication //GO:0009889, regulation of biosynthetic process //GO:0010648, negative regulation of cell communication //GO:0090066, regulation of anatomical structure size	3(22)	4(112)	0.75	0.14	0.14	0.01400	ADRA2A,PLEK,ADM
1437	GO:0007154, cell communication //GO:0031325, positive regulation of cellular metabolic process //GO:0023057, negative regulation of signaling //GO:0090066, regulation of anatomical structure size	3(22)	4(112)	0.75	0.14	0.14	0.01400	ADRA2A,PLEK,ADM
1438	GO:0048583, regulation of response to stimulus //GO:0010648, negative regulation of cell communication //GO:0023057, negative regulation of signaling //GO:0090066, regulation of anatomical structure size	3(22)	4(112)	0.75	0.14	0.14	0.01400	ADRA2A,PLEK,ADM
1439	GO:0019222, regulation of metabolic process //GO:0010648, negative regulation of cell communication //GO:0023057, negative regulation of signaling //GO:0090066, regulation of anatomical structure size	3(22)	4(112)	0.75	0.14	0.14	0.01400	ADRA2A,PLEK,ADM
1440	GO:0009889, regulation of biosynthetic process //GO:0048585, negative regulation of response to stimulus //GO:0023057, negative regulation of signaling //GO:0090066, regulation of anatomical structure size	3(22)	4(112)	0.75	0.14	0.14	0.01400	ADRA2A,PLEK,ADM
1441	GO:0010646, regulation of cell communication //GO:0048585, negative regulation of response to stimulus //GO:0023057, negative regulation of signaling //GO:0090066, regulation of anatomical structure size	3(22)	4(112)	0.75	0.14	0.14	0.01400	ADRA2A,PLEK,ADM
1442	GO:0010646, regulation of cell communication //GO:0051240, positive regulation of multicellular organismal process //GO:0023057, negative regulation of signaling //GO:0090066, regulation of anatomical structure size	3(22)	4(112)	0.75	0.14	0.14	0.01400	ADRA2A,PLEK,ADM
[truncated: 2,370 more rows]

## Sheet: SET 02
Id	GO terms	Supp(Analyzed Set Length)	Rec(Reference Set Length)	Precision	Coverage	QCompound	P-value	Gene symbols
[truncated: 32 more rows]

[truncated: 7 more sheets: SET 03, SET 04(1), SET 04(2), SET 04(3), SET 04(4), SET 04(5), SET 04(6)]
